# Supplementary material for: Greedy knot selection algorithm for restricted cubic spline regression
Source: Front Epidemiol. 2023 Dec 18;3:1283705. doi: 10.3389/fepid.2023.1283705 (PMC10910934; doi:10.3389/fepid.2023.1283705)
Supplement: Supplementary file 1 [file Datasheet1.csv]

generator_index	generator_sample_index	m	n	gen_fn	bic_a1	nknots_a1	p_a1	bic_a2	nknots_a2	p_a2	bic_diff	nknots_diff	p_diff
1	1	2000	250	Logistic	-173.594177016383	3	0.0133544408486717	-361.670618744354	3	0.000465131556613284	188.076441727971	0	0.0128893092920584
1	1	2000	250	Logistic	-192.003142411601	3	0.0133713814971023	-421.541634881105	3	0.000440829232924719	229.538492469504	0	0.0129305522641776
1	1	2000	250	Logistic	-203.657693997289	3	0.0139809844602609	-373.174638394172	3	0.000820189334424089	169.516944396883	0	0.0131607951258368
1	1	2000	250	Logistic	-164.63445013984	3	0.016547113239136	-369.613874362271	3	0.00114983323819967	204.97942422243	0	0.0153972800009363
1	1	2000	250	Logistic	-243.291012821198	3	0.0116757270182903	-416.542864423749	3	0.00104441428192356	173.251851602551	0	0.0106313127363667
1	1	2000	250	Logistic	-144.003155208963	3	0.0157290319737727	-418.338777963743	3	0.000177732272503211	274.335622754779	0	0.0155512997012695
1	1	2000	250	Logistic	-187.410515466059	3	0.0162729547417385	-419.860055963616	3	0.000210127282909753	232.449540497557	0	0.0160628274588287
1	1	2000	250	Logistic	-161.028584626555	3	0.0147895200140383	-393.298980621113	3	0.000793560385607703	232.270395994558	0	0.0139959596284306
1	1	2000	250	Logistic	-167.676167984568	3	0.0180401690838742	-443.771164942371	3	0.000933565044047154	276.094996957803	0	0.0171066040398271
1	1	2000	250	Logistic	-253.771275056314	3	0.0127606998143669	-403.075577068365	3	0.00160729118533621	149.304302012051	0	0.0111534086290306
1	1	2000	250	Logistic	-214.695191517186	3	0.0150344066329169	-403.967277379928	3	0.000739691661102725	189.272085862742	0	0.0142947149718142
1	1	2000	250	Logistic	-174.853628070934	3	0.0141687832733684	-449.740905218166	3	0.000582632351152575	274.887277147232	0	0.0135861509222158
1	1	2000	250	Logistic	-194.039693460706	3	0.016574792816678	-410.366288612138	3	0.000642621862890214	216.326595151432	0	0.0159321709537878
1	1	2000	250	Logistic	-218.862383024888	3	0.013906824199235	-380.191757373068	3	0.00169050353395823	161.32937434818	0	0.0122163206652768
1	1	2000	250	Logistic	-248.98087146857	3	0.0109157096194361	-378.059352704763	3	0.000853620170145276	129.078481236193	0	0.0100620894492908
1	1	2000	250	Logistic	-199.953158837208	3	0.0143360299118633	-401.372485082942	3	0.000272830145742451	201.419326245734	0	0.0140631997661208
1	1	2000	250	Logistic	-208.399036118703	3	0.0150726696564074	-388.128670177025	3	0.0017297138136635	179.729634058322	0	0.0133429558427439
1	1	2000	250	Logistic	-218.313308105692	3	0.0135967959200199	-388.014808487184	3	0.00112519500474365	169.701500381492	0	0.0124716009152762
1	1	2000	250	Logistic	-225.758476566357	3	0.0115940408512951	-382.430533336133	3	0.00053797772657684	156.672056769776	0	0.0110560631247183
1	1	2000	250	Logistic	-179.546386106417	3	0.0153650828376169	-375.050998186834	3	0.000906257973566825	195.504612080417	0	0.0144588248640501
1	1	2000	250	Logistic	-177.330092643821	3	0.0175904646578441	-383.326450628701	3	0.00170298688778092	205.996357984879	0	0.0158874777700632
1	1	2000	250	Logistic	-213.41858663081	3	0.0130762635198336	-398.673941618812	3	0.000386089416928478	185.255354988001	0	0.0126901741029051
1	1	2000	250	Logistic	-210.503043125726	3	0.0141229607930656	-409.044523808942	3	0.000304426858943554	198.541480683216	0	0.0138185339341221
1	1	2000	250	Logistic	-174.643682198602	3	0.0112395709687142	-367.339947999906	3	0.000377305838555486	192.696265801304	0	0.0108622651301587
1	1	2000	250	Logistic	-203.25193531479	3	0.0128898657885513	-422.773945852836	3	0.00104767886097529	219.522010538046	0	0.011842186927576
1	1	2000	250	Logistic	-222.532941787779	3	0.0110721854852741	-389.239005857089	3	0.000598390082225277	166.70606406931	0	0.0104737954030488
1	1	2000	250	Logistic	-181.451503873191	3	0.0135993824441129	-389.013276499145	3	0.000506906452134989	207.561772625954	0	0.0130924759919779
1	1	2000	250	Logistic	-228.576023132404	3	0.0103768556119059	-396.390951376168	3	0.000857627908692961	167.814928243764	0	0.00951922770321296
1	1	2000	250	Logistic	-266.880672570269	3	0.01128610793236	-412.433386770762	3	0.00120876586967152	145.552714200493	0	0.0100773420626884
1	1	2000	250	Logistic	-265.870979348606	3	0.010286845857124	-410.05507081793	3	0.0010265725437709	144.184091469324	0	0.00926027331335313
1	1	2000	250	Logistic	-233.169612164426	3	0.0126481992278075	-418.609980498618	3	0.0010459586939953	185.440368334191	0	0.0116022405338122
1	1	2000	250	Logistic	-196.77608065817	3	0.0170589989289814	-421.11322302641	3	0.000607456733323885	224.33714236824	0	0.0164515421956575
1	1	2000	250	Logistic	-191.409132627364	3	0.0151066040937401	-419.954675649798	3	0.000694124046143276	228.545543022434	0	0.0144124800475968
1	1	2000	250	Logistic	-237.756746459654	3	0.0123007635400644	-417.29246984447	3	0.00191770207941834	179.535723384816	0	0.010383061460646
1	1	2000	250	Logistic	-196.485724360593	3	0.0143235062166738	-409.295750677492	3	0.00018510331434035	212.810026316899	0	0.0141384029023334
1	1	2000	250	Logistic	-193.329139613996	3	0.014345917374751	-380.955851751596	3	0.00141689701628776	187.6267121376	0	0.0129290203584633
1	1	2000	250	Logistic	-139.958750573658	3	0.0197118610942263	-386.735581687197	3	0.00221182715115053	246.776831113538	0	0.0175000339430758
1	1	2000	250	Logistic	-149.933368978011	3	0.0163162479524636	-396.411035001548	3	0.0003673858016478	246.477666023536	0	0.0159488621508158
1	1	2000	250	Logistic	-177.47960869754	3	0.0142220973256394	-362.545070295872	3	0.00160210714157294	185.065461598332	0	0.0126199901840665
1	1	2000	250	Logistic	-204.322894937948	3	0.016615780224521	-425.858393636355	3	0.000927693254445981	221.535498698407	0	0.015688086970075
1	1	2000	250	Logistic	-196.577889567511	3	0.0116750118756455	-380.955573651615	3	0.000804536619912397	184.377684084104	0	0.0108704752557331
1	1	2000	250	Logistic	-192.507611686266	3	0.0176567933869096	-360.432879599537	3	0.00152092195820659	167.925267913272	0	0.016135871428703
1	1	2000	250	Logistic	-262.133756928662	3	0.00898095038601486	-391.024180581793	3	0.00175795491970397	128.890423653132	0	0.0072229954663109
1	1	2000	250	Logistic	-197.040887275173	3	0.0147269602386357	-450.579875079028	3	0.00144095062426555	253.538987803855	0	0.0132860096143701
1	1	2000	250	Logistic	-212.429083651275	3	0.0151070070375538	-407.068104829366	3	0.00079389271827711	194.639021178091	0	0.0143131143192767
1	1	2000	250	Logistic	-206.898466305745	3	0.0126160933417305	-394.83207206697	3	0.000477362487227347	187.933605761226	0	0.0121387308545032
1	1	2000	250	Logistic	-214.941702273566	3	0.0141918519773389	-426.484066083678	3	0.000387637035015956	211.542363810112	0	0.0138042149423229
1	1	2000	250	Logistic	-182.583274498669	3	0.0151162210274879	-424.710136644992	3	0.00101246173342401	242.126862146323	0	0.0141037592940639
1	1	2000	250	Logistic	-212.300692384501	3	0.0120191363078841	-365.35576422433	3	0.00205458942362598	153.055071839829	0	0.0099645468842581
1	1	2000	250	Logistic	-193.600719846137	3	0.0123732875028685	-401.192759862212	3	0.000812472999285292	207.592040016075	0	0.0115608145035832
1	1	2000	250	Logistic	-117.027981784048	3	0.0178219258632935	-393.593711221685	3	0.000205136364471805	276.565729437637	0	0.0176167894988217
1	1	2000	250	Logistic	-275.474722920313	3	0.0112523016649616	-389.511950316029	3	0.00150082013547151	114.037227395716	0	0.00975148152949012
1	1	2000	250	Logistic	-121.866380242996	3	0.0170205854262546	-401.234084110348	3	0.000704568956466726	279.367703867352	0	0.0163160164697879
1	1	2000	250	Logistic	-213.253857405281	3	0.0111345631574591	-398.551296533038	3	0.00102560026660273	185.297439127757	0	0.0101089628908563
1	1	2000	250	Logistic	-210.656563868096	3	0.0141818638921898	-389.422804726895	3	0.00145132949127064	178.766240858799	0	0.0127305344009191
1	1	2000	250	Logistic	-168.887451621107	3	0.0168361696848255	-429.448457047112	3	0.000785311860591093	260.561005426005	0	0.0160508578242344
1	1	2000	250	Logistic	-161.60908687725	3	0.0156254139538005	-402.311531164043	3	0.000565862809020934	240.702444286794	0	0.0150595511447795
1	1	2000	250	Logistic	-232.180038144556	3	0.0150773680314028	-393.19889884328	3	0.00101579778115146	161.018860698724	0	0.0140615702502514
1	1	2000	250	Logistic	-244.477202009392	3	0.010505962798651	-454.571570166827	3	0.000844525414491534	210.094368157435	0	0.00966143738415947
1	1	2000	250	Logistic	-218.915656613015	3	0.0108800554486866	-387.113610628206	3	0.00175852410055827	168.197954015191	0	0.00912153134812835
1	1	2000	250	Logistic	-161.670567885036	3	0.0147197754856012	-373.31748569766	3	0.00106895708591177	211.646917812624	0	0.0136508183996894
1	1	2000	250	Logistic	-168.217172940003	3	0.014784326026952	-382.481618498342	3	0.000843468495204552	214.264445558339	0	0.0139408575317474
1	1	2000	250	Logistic	-254.459385500685	3	0.0140384456865538	-443.670727514852	3	0.000572257909735382	189.211342014167	0	0.0134661877768185
1	1	2000	250	Logistic	-194.631725890486	3	0.0132440822640945	-406.433229146291	3	0.00113549960247532	211.801503255805	0	0.0121085826616192
1	1	2000	250	Logistic	-184.266039836706	3	0.0173225584966048	-414.200257323695	3	0.000596322105791051	229.934217486989	0	0.0167262363908138
1	1	2000	250	Logistic	-154.457983089926	3	0.0165558055888562	-385.498172905058	3	0.00143652211614034	231.040189815131	0	0.0151192834727158
1	1	2000	250	Logistic	-154.800998765073	3	0.0172830237826502	-421.358949349884	3	0.000566840974944931	266.557950584811	0	0.0167161828077053
1	1	2000	250	Logistic	-155.597481463687	3	0.0215436773880058	-374.703487694351	3	0.00112319334346601	219.106006230664	0	0.0204204840445398
1	1	2000	250	Logistic	-203.780358769876	3	0.0122101043942724	-388.384271368587	3	0.000785194478802449	184.603912598711	0	0.0114249099154699
1	1	2000	250	Logistic	-198.779951796399	3	0.0157863164505378	-457.029050204474	3	0.00042890476333886	258.249098408074	0	0.0153574116871989
1	1	2000	250	Logistic	-187.661819015208	3	0.0133948957084382	-431.823212676975	3	0.000426065091594711	244.161393661767	0	0.0129688306168435
1	1	2000	250	Logistic	-173.691618134415	3	0.0145357104670801	-375.432412445904	3	0.000453563687608064	201.740794311489	0	0.014082146779472
1	1	2000	250	Logistic	-191.094564374677	3	0.0147086151995598	-414.841941262252	3	0.00110864794560299	223.747376887575	0	0.0135999672539568
1	1	2000	250	Logistic	-220.197367398632	3	0.0111782244795144	-394.619495814572	3	0.00059425553847827	174.42212841594	0	0.0105839689410361
1	1	2000	250	Logistic	-256.483466490424	3	0.011456506809484	-417.884879181788	3	0.000750983220149275	161.401412691364	0	0.0107055235893348
1	1	2000	250	Logistic	-185.561998208774	3	0.0154080854499752	-407.392911824544	3	0.00104516626171962	221.83091361577	0	0.0143629191882556
1	1	2000	250	Logistic	-169.257489382696	3	0.01473424058546	-406.994828071698	3	0.000291384336422614	237.737338689002	0	0.0144428562490374
1	1	2000	250	Logistic	-202.366593001782	3	0.0155155080896265	-398.314590295901	3	0.000570366359975685	195.947997294118	0	0.0149451417296509
1	1	2000	250	Logistic	-188.221396903661	3	0.0157595752387216	-394.169155682014	3	0.00121124689408428	205.947758778353	0	0.0145483283446373
1	1	2000	250	Logistic	-185.68456567746	3	0.0151820181361744	-352.016214506611	3	0.00118418785579492	166.331648829152	0	0.0139978302803795
1	1	2000	250	Logistic	-142.670054907414	3	0.0151724636207101	-395.025046952303	3	0.000815662382818291	252.354992044889	0	0.0143568012378919
1	1	2000	250	Logistic	-213.529022060207	3	0.0122708232375134	-387.909937249309	3	0.000765991636011402	174.380915189102	0	0.011504831601502
1	1	2000	250	Logistic	-206.40021064209	3	0.0146132203049175	-405.537751347205	3	0.000798910549349132	199.137540705115	0	0.0138143097555684
1	1	2000	250	Logistic	-201.854918895106	3	0.0141637033892841	-408.692792687734	3	0.000532835212312045	206.837873792628	0	0.0136308681769721
1	1	2000	250	Logistic	-187.18759603845	3	0.0142622561166658	-419.765619316944	3	0.000364487636802408	232.578023278494	0	0.0138977684798634
1	1	2000	250	Logistic	-168.262274364701	3	0.0188251755279765	-374.260343366536	3	0.000639529864102239	205.998069001836	0	0.0181856456638743
1	1	2000	250	Logistic	-201.35468700852	3	0.00976028888961015	-370.457181251046	3	0.000739678902985568	169.102494242526	0	0.00902060998662458
1	1	2000	250	Logistic	-151.183336013607	3	0.0161646666441685	-400.465673483214	3	0.000417712778439343	249.282337469607	0	0.0157469538657291
1	1	2000	250	Logistic	-220.548971162394	3	0.011897058150624	-386.527303142924	3	0.000970790441305007	165.978331980529	0	0.010926267709319
1	1	2000	250	Logistic	-218.849818244466	3	0.012232918621015	-409.085417148691	3	0.00076441718355166	190.235598904225	0	0.0114685014374634
1	1	2000	250	Logistic	-234.359338938103	3	0.0142348794582436	-450.058532747352	3	0.000863796055946915	215.699193809249	0	0.0133710834022967
1	1	2000	250	Logistic	-142.326994219301	3	0.0193370093022789	-385.664938764109	3	0.000825652434974392	243.337944544807	0	0.0185113568673045
1	1	2000	250	Logistic	-268.568656925576	3	0.0125483492635144	-433.088992602478	3	0.00132483031946711	164.520335676903	0	0.0112235189440473
1	1	2000	250	Logistic	-190.831480208636	3	0.0130366622486532	-370.763139845284	3	0.000693125924570358	179.931659636649	0	0.0123435363240828
1	1	2000	250	Logistic	-147.759027015588	3	0.0199880427107298	-438.844132279206	3	0.000199904855614687	291.085105263619	0	0.0197881378551151
1	1	2000	250	Logistic	-217.39594024565	3	0.0177099083312517	-411.886241604431	3	0.00150425625591478	194.490301358781	0	0.016205652075337
1	1	2000	250	Logistic	-183.992709788337	3	0.0129061555556595	-387.099447674544	3	0.00120228028073374	203.106737886207	0	0.0117038752749257
1	1	2000	250	Logistic	-207.101107163349	3	0.0142774457869084	-408.247547939222	3	0.000547726754918093	201.146440775873	0	0.0137297190319903
1	1	2000	250	Logistic	-198.136037325902	3	0.0129022844823892	-395.624755929299	3	0.00116519557997703	197.488718603397	0	0.0117370889024122
1	1	2000	250	Logistic	-244.234869015426	3	0.0169441844115062	-434.848212776663	3	0.00079722312183023	190.613343761238	0	0.016146961289676
1	1	2000	250	Logistic	-185.241923822091	3	0.0159551677475038	-400.75323539883	3	0.000537095979736595	215.51131157674	0	0.0154180717677672
1	1	2000	250	Logistic	-239.127027532507	3	0.0109758105511943	-409.529071860126	3	0.00195156106434765	170.402044327618	0	0.00902424948684665
1	1	2000	250	Logistic	-255.229353565919	3	0.013838901875632	-440.494982520021	3	0.000758102169600665	185.265628954102	0	0.0130807997060313
1	1	2000	250	Logistic	-175.928376524042	3	0.0135367945322286	-369.067714587127	3	0.000946728570035775	193.139338063085	0	0.0125900659621928
1	1	2000	250	Logistic	-112.877507322271	3	0.014977408943631	-427.716706082866	3	0.000182260329516892	314.839198760595	0	0.0147951486141141
1	1	2000	250	Logistic	-226.781250363849	3	0.0159760796041095	-398.424448262241	3	0.000703788895519516	171.643197898393	0	0.0152722907085899
1	1	2000	250	Logistic	-199.994279895262	3	0.0163043624559347	-446.058648474429	3	0.000417740866769608	246.064368579166	0	0.0158866215891651
1	1	2000	250	Logistic	-253.220035885864	3	0.0122706462838749	-430.522769249809	3	0.000727594334413756	177.302733363945	0	0.0115430519494611
1	1	2000	250	Logistic	-194.607819910633	3	0.0134525666710715	-411.855063107001	3	0.000624878804434341	217.247243196368	0	0.0128276878666372
1	1	2000	250	Logistic	-211.674782400856	3	0.0138151011766487	-415.190286409192	3	0.000994173518953224	203.515504008336	0	0.0128209276576955
1	1	2000	250	Logistic	-250.420429758566	3	0.0149283608710154	-428.345648676037	3	0.000777096541659227	177.925218917471	0	0.0141512643293562
1	1	2000	250	Logistic	-207.550554491456	3	0.0184909169597965	-395.929173089521	3	0.00091566627092964	188.378618598065	0	0.0175752506888668
1	1	2000	250	Logistic	-154.733468772863	3	0.0172013064761456	-359.434683821699	3	0.00104014819877557	204.701215048836	0	0.0161611582773701
1	1	2000	250	Logistic	-173.12885660191	3	0.0128193648812793	-351.679733836267	3	0.000458510985582771	178.550877234357	0	0.0123608538956966
1	1	2000	250	Logistic	-161.98936917372	3	0.0185575817944387	-407.559141956107	3	0.000165042315482528	245.569772782388	0	0.0183925394789562
1	1	2000	250	Logistic	-228.814766778354	3	0.0102459393427735	-404.390227141612	3	0.000514328062344003	175.575460363257	0	0.00973161128042952
1	1	2000	250	Logistic	-199.596111897903	3	0.0106236773567424	-386.079698786641	3	0.000822004833170848	186.483586888738	0	0.00980167252357159
1	1	2000	250	Logistic	-243.346590373659	3	0.010865108941754	-393.623083700972	3	0.000662746814924655	150.276493327313	0	0.0102023621268294
1	1	2000	250	Logistic	-240.231356546232	3	0.0128982053879894	-369.895091458155	3	0.00140625237034008	129.663734911922	0	0.0114919530176493
1	1	2000	250	Logistic	-144.158393690263	3	0.0173799259427072	-403.824053942806	3	0.000924368241174313	259.665660252543	0	0.0164555577015329
1	1	2000	250	Logistic	-213.103203045829	3	0.0159915561584215	-416.895159089473	3	0.000888254130420147	203.791956043644	0	0.0151033020280014
1	1	2000	250	Logistic	-178.490760628699	3	0.0158602925040524	-366.746595556065	3	0.000911383932995184	188.255834927367	0	0.0149489085710572
1	1	2000	250	Logistic	-248.207248468468	3	0.0119947124010871	-398.734088724812	3	0.0011048610616342	150.526840256344	0	0.0108898513394529
1	1	2000	250	Logistic	-249.764302278324	3	0.0121559617181096	-442.970577437157	3	0.000246413921680339	193.206275158833	0	0.0119095477964292
1	1	2000	250	Logistic	-198.251929618645	3	0.0123047611791289	-386.454020909055	3	0.00133776734601116	188.202091290411	0	0.0109669938331177
1	1	2000	250	Logistic	-208.306286748717	3	0.0168576757183	-391.189956503734	3	0.000901779889223649	182.883669755018	0	0.0159558958290763
1	1	2000	250	Logistic	-181.507809088643	3	0.0131699358365712	-410.702182853073	3	0.000309581663768488	229.19437376443	0	0.0128603541728028
1	1	2000	250	Logistic	-198.608572225309	3	0.0121031143962531	-344.845823488183	3	0.00264455730422117	146.237251262874	0	0.00945855709203194
1	1	2000	250	Logistic	-169.228005667941	3	0.0141528273270039	-377.610961681227	3	0.000805407507833208	208.382956013286	0	0.0133474198191707
1	1	2000	250	Logistic	-224.659508491585	3	0.011168932746519	-448.407828406294	3	0.00097518966907023	223.748319914709	0	0.0101937430774487
1	1	2000	250	Logistic	-196.303304908786	3	0.0168655269510678	-380.193594655814	3	0.00199079878779239	183.890289747028	0	0.0148747281632755
1	1	2000	250	Logistic	-288.743692846369	3	0.0109817482966434	-419.810375875662	3	0.00187312825931247	131.066683029293	0	0.00910862003733089
1	1	2000	250	Logistic	-225.135909454272	3	0.0115067400888796	-403.427852526171	3	0.000776929083851114	178.291943071899	0	0.0107298110050285
1	1	2000	250	Logistic	-166.077879957284	3	0.0185296955340285	-394.092278051263	3	0.000556550766470376	228.014398093979	0	0.0179731447675582
1	1	2000	250	Logistic	-213.607687323409	3	0.0118409514452522	-412.569897716701	3	0.000348974169286619	198.962210393291	0	0.0114919772759656
1	1	2000	250	Logistic	-165.254971423551	3	0.0139301729599868	-396.292323789601	3	0.000241729239244423	231.037352366049	0	0.0136884437207424
1	1	2000	250	Logistic	-220.004166715683	3	0.0127849947045146	-444.642934411344	3	0.000591242192543921	224.638767695662	0	0.0121937525119707
1	1	2000	250	Logistic	-146.881896122112	3	0.0159889859705217	-384.832117129621	3	0.000606464838148851	237.950221007509	0	0.0153825211323729
1	1	2000	250	Logistic	-213.028511423468	3	0.0111469492447412	-394.268357958695	3	0.00109715284022475	181.239846535227	0	0.0100497964045165
1	1	2000	250	Logistic	-214.97687848467	3	0.0122544505089976	-367.018044304124	3	0.000417125488712014	152.041165819455	0	0.0118373250202856
1	1	2000	250	Logistic	-161.012614829327	3	0.0142979037499449	-394.669869172832	3	0.00104362227061252	233.657254343504	0	0.0132542814793324
1	1	2000	250	Logistic	-254.744320991843	3	0.0133706209222295	-392.959208242181	3	0.0014919145789887	138.214887250338	0	0.0118787063432408
1	1	2000	250	Logistic	-191.239997203908	3	0.013495623298746	-397.28487691465	3	0.000650127631311331	206.044879710742	0	0.0128454956674347
1	1	2000	250	Logistic	-198.497929942161	3	0.0124783747850864	-406.909175369139	3	0.000727019208245018	208.411245426978	0	0.0117513555768414
1	1	2000	250	Logistic	-196.208155019956	3	0.0154131817069406	-440.81605588223	3	0.000710440689526657	244.607900862274	0	0.014702741017414
1	1	2000	250	Logistic	-250.174920202766	3	0.0130378323144841	-406.899399304507	3	0.00150943846217575	156.724479101741	0	0.0115283938523083
1	1	2000	250	Logistic	-186.137826145622	3	0.0134291464213489	-357.614699028482	3	0.00214018335932069	171.47687288286	0	0.0112889630620282
1	1	2000	250	Logistic	-176.150393086566	3	0.0132564801775927	-396.751201663524	3	0.000131839559302001	220.600808576958	0	0.0131246406182907
1	1	2000	250	Logistic	-214.021284218761	3	0.0105722372038418	-402.768155204656	3	0.000507455333420155	188.746870985895	0	0.0100647818704217
1	1	2000	250	Logistic	-192.130337745003	3	0.015164875244475	-416.937221716905	3	0.000533227587235667	224.806883971902	0	0.0146316476572393
1	1	2000	250	Logistic	-192.908477911961	3	0.015613352836827	-398.735516699395	3	0.00064598251731545	205.827038787435	0	0.0149673703195115
1	1	2000	250	Logistic	-212.059869759769	3	0.0126561390543065	-385.739487805727	3	0.0014939797872223	173.679618045958	0	0.0111621592670842
1	1	2000	250	Logistic	-191.855975556881	3	0.0158998324774605	-373.160250568613	3	0.00135972953827546	181.304275011732	0	0.014540102939185
1	1	2000	250	Logistic	-166.02460514152	3	0.0151572716771494	-403.037794025239	3	0.0011721348675658	237.01318888372	0	0.0139851368095835
1	1	2000	250	Logistic	-135.994441393882	3	0.0158806082846401	-398.088562483457	3	0.000254682020671065	262.094121089575	0	0.015625926263969
1	1	2000	250	Logistic	-232.305602704881	3	0.0126825163030915	-400.729524155027	3	0.00115146813171312	168.423921450146	0	0.0115310481713784
1	1	2000	250	Logistic	-208.007760282047	3	0.0134407707150121	-403.723558316974	3	0.0010613469753181	195.715798034927	0	0.012379423739694
1	1	2000	250	Logistic	-201.666608383587	3	0.0147514335603503	-395.058533201843	3	0.000601548789213615	193.391924818256	0	0.0141498847711367
1	1	2000	250	Logistic	-185.221137797236	3	0.0167766387050667	-427.373904593635	3	0.000177856748737629	242.152766796399	0	0.016598781956329
1	1	2000	250	Logistic	-188.698546634444	3	0.0142504380853678	-390.852428642368	3	0.000927042926521516	202.153882007924	0	0.0133233951588462
1	1	2000	250	Logistic	-222.4151828953	3	0.0108497819249356	-413.38576260789	3	0.000422997871976116	190.97057971259	0	0.0104267840529595
1	1	2000	250	Logistic	-246.144482009124	3	0.00912918895359501	-403.052583363509	3	0.000849291567143894	156.908101354386	0	0.00827989738645112
1	1	2000	250	Logistic	-131.959165884226	3	0.0172830181277192	-426.208045944918	3	0.000490704497803233	294.248880060692	0	0.0167923136299159
1	1	2000	250	Logistic	-202.227133998569	3	0.0153254323875866	-412.236693834879	3	0.00112549869980112	210.009559836309	0	0.0141999336877855
1	1	2000	250	Logistic	-178.683509205612	3	0.0166942025881453	-414.180164354162	3	0.000625347722777591	235.49665514855	0	0.0160688548653677
1	1	2000	250	Logistic	-199.226028402719	3	0.0167011215427185	-393.450699469185	3	0.00100505955694377	194.224671066466	0	0.0156960619857748
1	1	2000	250	Logistic	-164.843731840839	3	0.0150696709187777	-399.507530960276	3	0.00102001324696874	234.663799119437	0	0.014049657671809
1	1	2000	250	Logistic	-239.021514019662	3	0.0137557080797907	-439.290060826879	3	0.000896728985067792	200.268546807218	0	0.0128589790947229
1	1	2000	250	Logistic	-172.448506800907	3	0.0138354135932259	-403.474323571636	3	0.000984368839951696	231.025816770729	0	0.0128510447532742
1	1	2000	250	Logistic	-198.252060238811	3	0.0116372835074008	-394.50870170391	3	0.000561389857437517	196.256641465099	0	0.0110758936499632
1	1	2000	250	Logistic	-220.424206678698	3	0.0134426547691126	-401.87611892905	3	0.00122206878742672	181.451912250352	0	0.0122205859816859
1	1	2000	250	Logistic	-238.923492088476	3	0.0106511984406484	-409.31033262004	3	0.00093758700677869	170.386840531565	0	0.00971361143386975
1	1	2000	250	Logistic	-159.211854362045	3	0.0166096340702227	-437.077674212048	3	0.000233007185097653	277.865819850003	0	0.0163766268851251
1	1	2000	250	Logistic	-159.409352401679	3	0.0181987333981204	-424.976742668833	3	0.000285048658034712	265.567390267154	0	0.0179136847400857
1	1	2000	250	Logistic	-205.284335761174	3	0.0170362241806587	-414.222443845429	3	0.000953104978352966	208.938108084254	0	0.0160831192023058
1	1	2000	250	Logistic	-193.159191344343	3	0.0123225092212898	-384.716845299086	3	0.00122565122079414	191.557653954742	0	0.0110968580004957
1	1	2000	250	Logistic	-151.649352267527	3	0.0138935589767867	-396.429730869905	3	0.00059795937079025	244.780378602377	0	0.0132955996059964
1	1	2000	250	Logistic	-215.669090882773	3	0.0121690529748125	-380.254197890149	3	0.00115926873748801	164.585107007377	0	0.0110097842373245
1	1	2000	250	Logistic	-251.102833098891	3	0.00983593503509805	-396.539421130562	3	0.00143863826786926	145.436588031671	0	0.00839729676722879
1	1	2000	250	Logistic	-169.041131465707	3	0.0159116676137768	-376.321807524036	3	0.00114372714336812	207.280676058328	0	0.0147679404704086
1	1	2000	250	Logistic	-191.175881658608	3	0.0116314498581971	-370.255678870168	3	0.00167988379805489	179.079797211559	0	0.00995156606014225
1	1	2000	250	Logistic	-218.168028886414	3	0.0159998984617054	-385.482484156175	3	0.00134284190821647	167.314455269761	0	0.0146570565534889
1	1	2000	250	Logistic	-180.962969605119	3	0.0128564919681889	-393.193109449245	3	0.000911020093828576	212.230139844126	0	0.0119454718743603
1	1	2000	250	Logistic	-240.605157261285	3	0.0114139800650021	-383.892200005886	3	0.00245944346765739	143.287042744601	0	0.00895453659734468
1	1	2000	250	Logistic	-210.552537605056	3	0.0118740995640281	-418.142053541259	3	0.000804868770080072	207.589515936203	0	0.011069230793948
1	1	2000	250	Logistic	-201.139835609818	3	0.0111590367733039	-414.243364078968	3	0.000291648367783843	213.10352846915	0	0.0108673884055201
1	1	2000	250	Logistic	-247.264834235073	3	0.0101651877930219	-320.224978831935	3	0.00227582245732547	72.9601445968617	0	0.00788936533569644
1	1	2000	250	Logistic	-233.882346820826	3	0.0147192372485448	-406.890866333074	3	0.000503584227677959	173.008519512248	0	0.0142156530208669
1	1	2000	250	Logistic	-157.712295970831	3	0.0170552993415419	-390.560181637023	3	0.000625564201337952	232.847885666192	0	0.016429735140204
1	1	2000	250	Logistic	-248.351472609452	3	0.0114792195080685	-386.991462984095	3	0.00121256330007561	138.639990374643	0	0.0102666562079929
1	1	2000	250	Logistic	-192.867109740399	3	0.0143563318815989	-394.440695689483	3	0.00115842080559565	201.573585949084	0	0.0131979110760033
1	1	2000	250	Logistic	-158.64166365356	3	0.017555922546016	-423.01162125308	3	0.00042314029575203	264.36995759952	0	0.017132782250264
1	1	2000	250	Logistic	-193.668700795144	3	0.0155946426769727	-410.740853128568	3	0.000972518474811217	217.072152333425	0	0.0146221242021614
1	1	2000	250	Logistic	-229.091812823948	3	0.0103508419283237	-404.290545083837	3	0.00081492085534501	175.198732259889	0	0.00953592107297872
1	1	2000	250	Logistic	-242.932933943649	3	0.0140131339497185	-423.249677728361	3	0.00112304513362955	180.316743784712	0	0.012890088816089
1	1	2000	250	Logistic	-194.004056592179	3	0.0135165516515695	-440.535344795735	3	0.000250301688693476	246.531288203556	0	0.013266249962876
1	1	2000	250	Logistic	-238.887203775724	3	0.0164702232591453	-422.091931234348	3	0.00129895501035015	183.204727458624	0	0.0151712682487952
1	1	2000	250	Logistic	-169.561212944855	3	0.0183597899387068	-372.204557171478	3	0.000516288582988201	202.643344226623	0	0.0178435013557186
1	1	2000	250	Logistic	-180.023604400538	3	0.0149968402165704	-418.609823167043	3	0.00046789866169642	238.586218766505	0	0.0145289415548739
1	1	2000	250	Logistic	-249.109565767079	3	0.0118618541720375	-423.412673408152	3	0.00145703065038426	174.303107641073	0	0.0104048235216532
1	1	2000	250	Logistic	-244.544506264523	3	0.0119047347370481	-394.041730595926	3	0.000658683917176312	149.497224331403	0	0.0112460508198718
1	1	2000	250	Logistic	-235.919061615469	3	0.00992726496786461	-366.88905138976	3	0.00112173365673734	130.969989774291	0	0.00880553131112726
1	1	2000	250	Logistic	-235.840158198842	3	0.0159401853913359	-458.44675118379	3	0.000645890973025783	222.606592984948	0	0.0152942944183101
1	1	2000	250	Logistic	-195.1870939519	3	0.0131568314817342	-382.531500676191	3	0.000714300228911752	187.344406724291	0	0.0124425312528224
1	1	2000	250	Logistic	-179.126401597548	3	0.015445591712093	-373.986555100743	3	0.000774544193906702	194.860153503195	0	0.0146710475181863
1	1	2000	250	Logistic	-171.378151657512	3	0.0192335940933264	-409.320314224524	3	0.000280588887619703	237.942162567012	0	0.0189530052057067
1	1	2000	250	Logistic	-183.692148021996	3	0.0150455343725492	-400.330026535535	3	0.00112812852212237	216.637878513538	0	0.0139174058504269
1	1	2000	250	Logistic	-212.518791449618	3	0.0106554586210886	-376.54414797338	3	0.00147908445436671	164.025356523762	0	0.00917637416672186
1	1	2000	250	Logistic	-208.508020429026	3	0.0138424811831868	-407.889754419952	3	0.000668166489345308	199.381733990926	0	0.0131743146938415
1	1	2000	250	Logistic	-203.446399006711	3	0.0124964827388966	-391.050945073175	3	0.00136691156857644	187.604546066463	0	0.0111295711703202
1	1	2000	250	Logistic	-254.517207573593	3	0.0104838294518012	-420.733063191812	3	0.000417521467582096	166.215855618219	0	0.0100663079842192
1	1	2000	250	Logistic	-149.04727461753	3	0.0148347326116152	-385.194768803658	3	0.00187301568670658	236.147494186128	0	0.0129617169249087
1	1	2000	250	Logistic	-159.437939452373	3	0.0177797400942278	-362.574098181819	3	0.00145391989516378	203.136158729445	0	0.016325820199064
1	1	2000	250	Logistic	-154.256360298848	3	0.0142889075458548	-398.081981321133	3	0.00050740713757954	243.825621022286	0	0.0137815004082752
1	1	2000	250	Logistic	-194.09526449799	3	0.0158688768147413	-431.760848184321	3	0.000370073908630921	237.665583686331	0	0.0154988029061104
1	1	2000	250	Logistic	-192.372047683166	3	0.0145213871515644	-371.615670323337	3	0.00120189679360406	179.243622640171	0	0.0133194903579604
1	1	2000	250	Logistic	-144.84886973823	3	0.014954699488656	-404.355440699671	3	0.000780154849934398	259.506570961441	0	0.0141745446387216
1	1	2000	250	Logistic	-144.876244117755	3	0.0172478956376982	-405.564289147208	3	0.000436051564478243	260.688045029453	0	0.0168118440732199
1	1	2000	250	Logistic	-193.406668692969	3	0.0157664376457247	-397.333680641909	3	0.000671550279003796	203.92701194894	0	0.0150948873667209
1	1	2000	250	Logistic	-167.690564898573	3	0.0140386126519398	-414.580453287136	3	0.000144266468400566	246.889888388563	0	0.0138943461835392
1	1	2000	250	Logistic	-195.586795342547	3	0.0128720617482344	-376.732071622777	3	0.000645260209731151	181.14527628023	0	0.0122268015385032
1	1	2000	250	Logistic	-201.507431111584	3	0.0164023529833817	-423.074928774455	3	0.00122693871405638	221.567497662871	0	0.0151754142693253
1	1	2000	250	Logistic	-201.598694560857	3	0.0123808271656993	-385.673388715875	3	0.00113314090727867	184.074694155018	0	0.0112476862584206
1	1	2000	250	Logistic	-216.236512302141	3	0.0128870287807712	-397.018263591903	3	0.00188991933543435	180.781751289762	0	0.0109971094453369
1	1	2000	250	Logistic	-206.405468389579	3	0.0148154929159554	-431.269123931644	3	0.000375555405101462	224.863655542065	0	0.0144399375108539
1	1	2000	250	Logistic	-199.087551934471	3	0.0167941059499134	-421.845952422066	3	0.000548547492189916	222.758400487595	0	0.0162455584577234
1	1	2000	250	Logistic	-230.535152026876	3	0.0123839900067723	-467.181999909485	3	0.000142045650413918	236.646847882609	0	0.0122419443563584
1	1	2000	250	Logistic	-190.729878142053	3	0.0139886698851172	-380.924329084449	3	0.00156580257787899	190.194450942396	0	0.0124228673072382
1	1	2000	250	Logistic	-176.120277268561	3	0.0169458085513265	-434.141383819867	3	0.000158087530145017	258.021106551306	0	0.0167877210211815
1	1	2000	250	Logistic	-160.970696317114	3	0.0140399063243831	-381.832001007403	3	0.000848883276553049	220.861304690289	0	0.01319102304783
1	1	2000	250	Logistic	-230.610506553236	3	0.0154681949080779	-421.731234125682	3	0.000956277295893924	191.120727572446	0	0.014511917612184
1	1	2000	250	Logistic	-156.724045075673	3	0.0187957747525131	-362.323971105883	3	0.00150068419482685	205.59992603021	0	0.0172950905576862
1	1	2000	250	Logistic	-189.320175304945	3	0.015585573516195	-391.742950765642	3	0.00155807052101023	202.422775460697	0	0.0140275029951848
1	1	2000	250	Logistic	-194.016824124839	3	0.0119141472053803	-422.352742036398	3	0.000387786287751776	228.335917911559	0	0.0115263609176286
1	1	2000	250	Logistic	-174.557955152321	3	0.0153028028727726	-423.365907153086	3	0.000795265032809491	248.807952000765	0	0.0145075378399631
1	1	2000	250	Logistic	-248.378505522744	3	0.00933974304518914	-377.211829603096	3	0.00102474665780536	128.833324080352	0	0.00831499638738378
1	1	2000	250	Logistic	-210.404372799648	3	0.0142407993994082	-406.605884974465	3	0.00067312468370679	196.201512174818	0	0.0135676747157014
1	1	2000	250	Logistic	-191.728928576492	3	0.0158903453287407	-401.221840471863	3	0.000775669974479176	209.492911895371	0	0.0151146753542615
1	1	2000	250	Logistic	-162.075861464061	3	0.0183680989286862	-416.215754304455	3	0.000220309856049727	254.139892840394	0	0.0181477890726365
1	1	2000	250	Logistic	-268.141925441339	3	0.0116885604060518	-408.624871511948	3	0.00194413229442244	140.482946070609	0	0.00974442811162936
1	1	2000	250	Logistic	-229.206988913033	3	0.0101693005137052	-395.644653195795	3	0.000782283466345139	166.437664282762	0	0.00938701704736005
1	1	2000	250	Logistic	-257.985827132106	3	0.00965118406853106	-352.544865690728	3	0.00159932913842545	94.5590385586217	0	0.00805185493010561
1	1	2000	250	Logistic	-220.327548687336	3	0.0128253705336049	-425.290985356241	3	0.000145355764348415	204.963436668906	0	0.0126800147692564
1	1	2000	250	Logistic	-262.843718408412	3	0.0110996793029801	-424.229054009504	3	0.000617651539661302	161.385335601092	0	0.0104820277633187
1	1	2000	250	Logistic	-187.118486693484	3	0.0166481448504941	-397.233414130841	3	0.00109749533593676	210.114927437356	0	0.0155506495145573
1	1	2000	250	Logistic	-215.498607622438	3	0.0135186204646329	-411.12903855064	3	0.00187049639586925	195.630430928202	0	0.0116481240687636
1	1	2000	250	Logistic	-182.107594846274	3	0.0171548089084823	-401.428921096456	3	0.000736176193289208	219.321326250181	0	0.0164186327151931
1	1	2000	250	Logistic	-179.568576761319	3	0.0136218197361966	-396.244910865159	3	0.000368651887559087	216.67633410384	0	0.0132531678486375
1	1	2000	250	Logistic	-232.246950407984	3	0.0111433889858302	-423.213581933332	3	0.000609231222664083	190.966631525348	0	0.0105341577631662
1	1	2000	250	Logistic	-164.565491220539	3	0.0152649563683218	-406.310818763584	3	0.000948974110350919	241.745327543045	0	0.0143159822579709
1	1	2000	250	Logistic	-262.546309837944	3	0.010490136934336	-387.875532325855	3	0.000931655342817956	125.329222487911	0	0.00955848159151807
1	1	2000	250	Logistic	-183.915292622425	3	0.0149170620249477	-400.375938096407	3	0.000514266566697795	216.460645473982	0	0.01440279545825
1	1	2000	250	Logistic	-167.344564960131	3	0.013786815500011	-398.523892685058	3	0.000413597359500929	231.179327724927	0	0.0133732181405101
1	1	2000	250	Logistic	-251.052531273376	3	0.0118193141478451	-422.460115149797	3	0.000991835467237939	171.407583876421	0	0.0108274786806071
1	1	2000	250	Logistic	-210.490419236071	3	0.0122181832000433	-423.233952955568	3	0.000651405496849848	212.743533719496	0	0.0115667777031934
1	1	2000	250	Logistic	-205.82925091007	3	0.0135360708430772	-406.721801673746	3	0.000538108585576633	200.892550763677	0	0.0129979622575005
1	1	2000	250	Logistic	-188.119460199441	3	0.0130135258667151	-374.333083823389	3	0.0015084603036329	186.213623623948	0	0.0115050655630822
1	1	2000	250	Logistic	-160.443606634501	3	0.0155524322639043	-420.232507906248	3	0.000446120395356982	259.788901271748	0	0.0151063118685474
1	1	2000	250	Logistic	-181.0941438262	3	0.0153362285636064	-387.975584786166	3	0.00127632404012706	206.881440959966	0	0.0140599045234794
1	1	2000	250	Logistic	-172.70205686466	3	0.0130209392443012	-404.681757001933	3	0.000188228203981442	231.979700137273	0	0.0128327110403197
1	1	2000	250	Logistic	-205.927362410212	3	0.0138947576886572	-422.39647575343	3	0.000500501395460665	216.469113343217	0	0.0133942562931965
1	1	2000	250	Logistic	-225.474324699373	3	0.0140195721483526	-430.713926875935	3	0.000543260682391329	205.239602176562	0	0.0134763114659613
1	1	2000	250	Logistic	-229.860965574383	3	0.0104976778496138	-423.62200570535	3	0.00112641884220707	193.761040130967	0	0.0093712590074067
1	1	2000	250	Logistic	-193.079725487415	3	0.0152323079718969	-408.23947834283	3	0.000382446410943255	215.159752855415	0	0.0148498615609536
1	1	2000	250	Logistic	-223.012323143658	3	0.0094830385263231	-415.074526301104	3	0.00129514102669126	192.062203157446	0	0.00818789749963184
1	1	2000	250	Logistic	-204.545793045149	3	0.0116883377792633	-400.319765860482	3	0.000601147838628828	195.773972815333	0	0.0110871899406344
1	1	2000	250	Logistic	-170.56091307913	3	0.0141459758349951	-364.713787989541	3	0.000829652297190608	194.152874910411	0	0.0133163235378044
1	1	2000	250	Logistic	-203.766531982888	3	0.015815117552961	-394.092634247562	3	0.00127268781034884	190.326102264674	0	0.0145424297426122
1	1	2000	250	Logistic	-178.561820874236	3	0.0175932662910821	-393.287230153761	3	0.00121114753776372	214.725409279525	0	0.0163821187533184
1	1	2000	250	Logistic	-211.857580545718	3	0.0140544532260649	-415.165496637754	3	0.00129803522394311	203.307916092035	0	0.0127564180021218
1	1	2000	250	Logistic	-178.895871515101	3	0.0141023987720032	-400.81585809983	3	0.000662330984962073	221.919986584729	0	0.0134400677870411
1	1	2000	250	Logistic	-202.398607102236	3	0.0135314601881775	-386.915057832431	3	0.00120092400310802	184.516450730195	0	0.0123305361850695
1	1	2000	250	Logistic	-190.267690735793	3	0.0154213821115611	-402.054648151032	3	0.0010725274036219	211.786957415239	0	0.0143488547079392
1	1	2000	250	Logistic	-237.616321010185	3	0.0102902156416274	-378.873830487187	3	0.00172054277968746	141.257509477002	0	0.00856967286193995
1	1	2000	250	Logistic	-183.666476032737	3	0.0162626087133748	-408.330938406775	3	0.000777771498400768	224.664462374039	0	0.0154848372149741
1	1	2000	250	Logistic	-187.701614640315	3	0.0133998265925522	-427.628968768202	3	0.000759677168243151	239.927354127887	0	0.0126401494243091
1	1	2000	250	Logistic	-206.314314251957	3	0.013547790351188	-416.983216700918	3	0.000850153102494227	210.668902448961	0	0.0126976372486938
1	1	2000	250	Logistic	-190.920641370134	3	0.0138041607459904	-390.807110725715	3	0.00132327039035149	199.886469355582	0	0.0124808903556389
1	1	2000	250	Logistic	-181.769375646674	3	0.0150711352786904	-401.101768303425	3	0.000188203324992882	219.332392656751	0	0.0148829319536975
1	1	2000	250	Logistic	-197.16473220665	3	0.0166700791240741	-384.682763075377	3	0.00170657663598361	187.518030868727	0	0.0149635024880905
1	1	2000	250	Logistic	-179.855462536854	3	0.0135988353920421	-414.479278886085	3	0.000402832466945322	234.62381634923	0	0.0131960029250967
1	1	2000	250	Logistic	-210.982225245057	3	0.0141117555132917	-377.426894605694	3	0.000849353847813887	166.444669360638	0	0.0132624016654778
1	1	2000	250	Logistic	-197.897674680158	3	0.0181524893995512	-444.486360188343	3	0.000650710632230901	246.588685508185	0	0.0175017787673203
1	1	2000	250	Logistic	-188.834729219135	3	0.0108883262126856	-347.254535619498	3	0.000942443428506787	158.419806400363	0	0.00994588278417883
1	1	2000	250	Logistic	-207.203012827499	3	0.0140651620175116	-424.138085905412	3	0.000520406446915232	216.935073077913	0	0.0135447555705964
1	1	2000	250	Logistic	-158.664425085884	3	0.0172545725647979	-418.521362706157	3	0.000516548020829637	259.856937620273	0	0.0167380245439683
1	1	2000	250	Logistic	-191.490602702021	3	0.0120691953146145	-344.843767547452	3	0.00212755396277993	153.353164845431	0	0.00994164135183457
1	1	2000	250	Logistic	-148.505509339095	3	0.0153985269869633	-371.822828490352	3	0.000433085550756844	223.317319151257	0	0.0149654414362065
1	1	2000	250	Logistic	-230.838237253139	3	0.0125539251479233	-415.303866460892	3	0.00168036310975857	184.465629207753	0	0.0108735620381647
1	1	2000	250	Logistic	-256.002281953691	3	0.00942004391854459	-404.013130510204	3	0.00105566399580217	148.010848556513	0	0.00836437992274242
1	1	2000	250	Logistic	-194.019184609513	3	0.0129995609662823	-355.79449936836	3	0.00111625581062733	161.775314758847	0	0.011883305155655
1	1	2000	250	Logistic	-213.055601397731	3	0.0161439714403824	-405.56129103692	3	0.00189639589689844	192.505689639189	0	0.014247575543484
1	1	2000	250	Logistic	-224.803938210373	3	0.0129060628415986	-404.140395497869	3	0.00062920260133692	179.336457287496	0	0.0122768602402617
1	1	2000	250	Logistic	-158.860261187868	3	0.0189216775089273	-336.359187886227	3	0.00124976303375872	177.498926698359	0	0.0176719144751686
1	1	2000	250	Logistic	-245.276163099752	3	0.0100009079508542	-391.367040459198	3	0.00176998780189899	146.090877359446	0	0.00823092014895519
1	1	2000	250	Logistic	-196.210507713783	3	0.0107456697535006	-415.328798898026	3	0.000434769805962265	219.118291184243	0	0.0103108999475383
1	1	2000	250	Logistic	-235.041763859215	3	0.011054994058837	-402.642243737731	3	0.000978543643487402	167.600479878517	0	0.0100764504153496
1	1	2000	250	Logistic	-176.780542851845	3	0.0123449535457046	-388.314734509092	3	0.000783239940883182	211.534191657247	0	0.0115617136048214
1	1	2000	250	Logistic	-195.676626045533	3	0.0139486448093099	-431.940238899635	3	0.000339216078620359	236.263612854102	0	0.0136094287306896
1	1	2000	250	Logistic	-204.566942319497	3	0.0141471062597197	-426.30455014028	3	0.00127629543286142	221.737607820783	0	0.0128708108268583
1	1	2000	250	Logistic	-179.557899975238	3	0.0141349510836359	-361.118686116674	3	0.00068192154137655	181.560786141437	0	0.0134530295422594
1	1	2000	250	Logistic	-202.480198287181	3	0.0139491566123862	-417.086175056573	3	0.000675560529880184	214.605976769392	0	0.013273596082506
1	1	2000	250	Logistic	-220.596966776088	3	0.012836317211133	-409.632775857047	3	0.000754958285094046	189.035809080959	0	0.012081358926039
1	1	2000	250	Logistic	-135.973716142157	3	0.01404594944913	-356.256929817886	3	0.000341603003222926	220.283213675729	0	0.0137043464459071
1	1	2000	250	Logistic	-179.155705324605	3	0.0103848667573108	-361.884488440791	3	0.000987031085768828	182.728783116185	0	0.00939783567154198
1	1	2000	250	Logistic	-183.17454239388	3	0.0151189613986812	-442.32725369346	3	0.000321340478536903	259.15271129958	0	0.0147976209201443
1	1	2000	250	Logistic	-224.243977601091	3	0.012875144004091	-370.57693893713	3	0.000713947668829605	146.332961336039	0	0.0121611963352614
1	1	2000	250	Logistic	-200.425241260235	3	0.0128372755092096	-401.73064198288	3	0.000818937217796885	201.305400722645	0	0.0120183382914127
1	1	2000	250	Logistic	-227.730440527488	3	0.0118866580560092	-403.765474706831	3	0.000891671402841927	176.035034179343	0	0.0109949866531673
1	1	2000	250	Logistic	-198.379243502616	3	0.0119561304611072	-388.350110716217	3	0.000801486388539925	189.970867213602	0	0.0111546440725673
1	1	2000	250	Logistic	-166.131659920271	3	0.00982006021603178	-366.054113153774	3	0.000618525078895595	199.922453233503	0	0.00920153513713619
1	1	2000	250	Logistic	-208.309051785958	3	0.010121537680748	-365.713347321457	3	0.0011468023741679	157.404295535499	0	0.00897473530658012
1	1	2000	250	Logistic	-184.696100795268	3	0.0141133552123522	-423.942423436865	3	0.000274057737070214	239.246322641596	0	0.0138392974752819
1	1	2000	250	Logistic	-188.12492547609	3	0.0126696808283252	-404.825383242461	3	0.000758834457374682	216.700457766371	0	0.0119108463709505
1	1	2000	250	Logistic	-185.587980679511	3	0.0142374123602453	-370.227668231785	3	0.000818837510577099	184.639687552274	0	0.0134185748496682
1	1	2000	250	Logistic	-214.450252847865	3	0.0113586203524822	-393.829332600178	3	0.000503813080500631	179.379079752313	0	0.0108548072719816
1	1	2000	250	Logistic	-227.762207909081	3	0.0126528276724061	-433.742986635648	3	0.00042238704762148	205.980778726568	0	0.0122304406247847
1	1	2000	250	Logistic	-144.287449087243	3	0.0173825536060458	-394.088342482419	3	0.000434628847588516	249.800893395176	0	0.0169479247584573
1	1	2000	250	Logistic	-251.277360845244	3	0.00712477050516746	-376.24814558246	3	0.00103792932434348	124.970784737216	0	0.00608684118082399
1	1	2000	250	Logistic	-172.220082158443	3	0.0135746210674107	-374.375369123193	3	0.000751012248310172	202.155286964749	0	0.0128236088191005
1	1	2000	250	Logistic	-187.791963518259	3	0.0195690899071577	-396.797378278639	3	0.000792537427136898	209.00541476038	0	0.0187765524800208
1	1	2000	250	Logistic	-202.441490382915	3	0.0128853443335689	-389.273928094221	3	0.000501172465861616	186.832437711306	0	0.0123841718677073
1	1	2000	250	Logistic	-208.0356578382	3	0.0150336021863385	-414.338222436	3	0.00156845907346135	206.3025645978	0	0.0134651431128772
1	1	2000	250	Logistic	-132.949459276814	3	0.016706626346271	-364.811703795092	3	0.000847793180099986	231.862244518278	0	0.0158588331661711
1	1	2000	250	Logistic	-218.960562630753	3	0.0152822145252701	-426.888286398131	3	0.000319138214645989	207.927723767378	0	0.0149630763106241
1	1	2000	250	Logistic	-176.071386911937	3	0.0182794767730291	-412.779004306564	3	0.000562020242032824	236.707617394628	0	0.0177174565309963
1	1	2000	250	Logistic	-212.063569668556	3	0.0104861411064697	-343.998483851727	3	0.00235743305400292	131.934914183171	0	0.00812870805246679
1	1	2000	250	Logistic	-160.696899510483	3	0.0183771304584244	-393.163077810499	3	0.000912503688131279	232.466178300016	0	0.0174646267702931
1	1	2000	250	Logistic	-190.03305049025	3	0.0119255414346908	-421.300583274791	3	0.000555022723350195	231.26753278454	0	0.0113705187113406
1	1	2000	250	Logistic	-246.970734613154	3	0.0115212725321842	-379.60023761887	3	0.00144546911715629	132.629503005716	0	0.0100758034150279
1	1	2000	250	Logistic	-189.699842770063	3	0.0147143625675622	-408.6052322149	3	0.000509759173091165	218.905389444838	0	0.0142046033944711
1	1	2000	250	Logistic	-189.927089989418	3	0.0146142390961609	-391.656628886645	3	0.000353795098988228	201.729538897227	0	0.0142604439971727
1	1	2000	250	Logistic	-191.246235879462	3	0.0148654407059826	-398.623144310153	3	0.00109126176115342	207.37690843069	0	0.0137741789448292
1	1	2000	250	Logistic	-203.264994047962	3	0.011339118493958	-433.893766697505	3	0.000283836137661726	230.628772649543	0	0.0110552823562963
1	1	2000	250	Logistic	-203.737120579064	3	0.0121956456401228	-382.028262684845	3	0.000699290110453682	178.291142105781	0	0.0114963555296691
1	1	2000	250	Logistic	-171.417832000055	3	0.0129618174417775	-364.219285401667	3	0.000650236043224707	192.801453401611	0	0.0123115813985528
1	1	2000	250	Logistic	-211.269568255169	3	0.0138359180757844	-391.588325032729	3	0.000985107495850022	180.31875677756	0	0.0128508105799344
1	1	2000	250	Logistic	-235.465776305834	3	0.0131237299775067	-477.579625015911	3	0.00107681233017814	242.113848710076	0	0.0120469176473286
1	1	2000	250	Logistic	-180.611706140789	3	0.0124998886036082	-381.067682150564	3	0.000213825119748425	200.455976009776	0	0.0122860634838598
1	1	2000	250	Logistic	-173.532871521974	3	0.0116819880307196	-399.208528557314	3	0.000203490585992583	225.67565703534	0	0.011478497444727
1	1	2000	250	Logistic	-139.155184987854	3	0.0157801842626585	-367.007440302393	3	0.000827732529489833	227.85225531454	0	0.0149524517331687
1	1	2000	250	Logistic	-141.065856676206	3	0.0183708107172046	-388.082320472236	3	0.00118115309517217	247.01646379603	0	0.0171896576220324
1	1	2000	250	Logistic	-253.165266244589	3	0.0112431199470381	-380.862167496058	3	0.00177715503713887	127.696901251469	0	0.00946596490989923
1	1	2000	250	Logistic	-135.916052754726	3	0.0214000039697737	-393.902923027252	3	0.00146841243234842	257.986870272527	0	0.0199315915374252
1	1	2000	250	Logistic	-204.408606208818	3	0.0146385411787709	-398.769651527949	3	0.00103671596641688	194.361045319131	0	0.013601825212354
1	1	2000	250	Logistic	-195.207863633308	3	0.0123786179121518	-388.22963944477	3	0.000608202865090009	193.021775811462	0	0.0117704150470618
1	1	2000	250	Logistic	-263.655521220991	3	0.0116115318183706	-353.180023050034	3	0.00280179938677503	89.524501829043	0	0.0088097324315956
1	1	2000	250	Logistic	-181.393373058401	3	0.0106521207829027	-389.312675465958	3	0.00118116671242951	207.919302407556	0	0.00947095407047316
1	1	2000	250	Logistic	-188.950738445244	3	0.0141381059655621	-409.127443078852	3	0.000563926808937422	220.176704633608	0	0.0135741791566247
1	1	2000	250	Logistic	-221.547463386337	3	0.0111405612306681	-425.293693744961	3	0.000293325618022995	203.746230358625	0	0.0108472356126451
1	1	2000	250	Logistic	-236.922023621754	3	0.0121995038748692	-421.930587738349	3	0.00163962464920776	185.008564116595	0	0.0105598792256615
1	1	2000	250	Logistic	-218.498395394562	3	0.00970368559878222	-410.365587550595	3	0.000850406484044022	191.867192156033	0	0.00885327911473819
1	1	2000	250	Logistic	-304.077974103684	3	0.00953431369340527	-430.264693170964	3	0.00149816410135304	126.18671906728	0	0.00803614959205223
1	1	2000	250	Logistic	-202.652366899459	3	0.011865275851278	-383.120687574482	3	0.00157233725767114	180.468320675023	0	0.0102929385936069
1	1	2000	250	Logistic	-209.015460506107	3	0.0137946555832019	-407.007127618392	3	0.000870299085587659	197.991667112285	0	0.0129243564976142
1	1	2000	250	Logistic	-226.278673592308	3	0.015679865331614	-419.789544705798	3	0.00104481591463116	193.510871113491	0	0.0146350494169828
1	1	2000	250	Logistic	-213.964124744347	3	0.0101128114934496	-374.305434240463	3	0.00126954844799956	160.341309496116	0	0.00884326304545009
1	1	2000	250	Logistic	-229.363108338787	3	0.0112719623864075	-436.583701642817	3	0.000363641034514883	207.22059330403	0	0.0109083213518926
1	1	2000	250	Logistic	-175.059405638093	3	0.0136830080084018	-406.392127598693	3	0.00158999025455124	231.3327219606	0	0.0120930177538505
1	1	2000	250	Logistic	-200.536755609195	3	0.0123368852908669	-381.419444788551	3	0.00147487404832342	180.882689179356	0	0.0108620112425435
1	1	2000	250	Logistic	-220.168586856935	3	0.0108825086580307	-419.01957125222	3	0.000522766877138492	198.850984395285	0	0.0103597417808922
1	1	2000	250	Logistic	-180.823775588881	3	0.0176798967145642	-427.511170584376	3	0.00104405521460967	246.687394995496	0	0.0166358414999546
1	1	2000	250	Logistic	-184.125002861164	3	0.0169493530564493	-413.603143287323	3	0.00048599494888193	229.47814042616	0	0.0164633581075673
1	1	2000	250	Logistic	-178.433605056958	3	0.0169892130364931	-407.455417876034	3	0.00151454218692819	229.021812819077	0	0.0154746708495649
1	1	2000	250	Logistic	-263.641812233412	3	0.0090575071338878	-387.198856435988	3	0.00114567349379854	123.557044202576	0	0.00791183364008926
1	1	2000	250	Logistic	-179.792155206456	3	0.0119972971870466	-389.17779130733	3	0.000418230381006454	209.385636100874	0	0.0115790668060401
1	1	2000	250	Logistic	-190.393993660633	3	0.0147507072296601	-383.372072168267	3	0.00073369083835717	192.978078507634	0	0.0140170163913029
1	1	2000	250	Logistic	-274.497941923948	3	0.0114483105319402	-388.722763254188	3	0.00136474118354976	114.22482133024	0	0.0100835693483904
1	1	2000	250	Logistic	-252.551852758016	3	0.0138345409296491	-424.895382667822	3	0.000611022941229046	172.343529909805	0	0.0132235179884201
1	1	2000	250	Logistic	-207.828762886992	3	0.0142979156560998	-374.028083201203	3	0.00101386910214138	166.199320314211	0	0.0132840465539584
1	1	2000	250	Logistic	-236.799796827957	3	0.0129200686713804	-474.786421830662	3	0.000348402366437967	237.986625002705	0	0.0125716663049424
1	1	2000	250	Logistic	-234.611845190159	3	0.0110550894794717	-392.41003592647	3	0.000994637160724872	157.798190736311	0	0.0100604523187468
1	1	2000	250	Logistic	-212.380156664999	3	0.0140416605364153	-448.186959639491	3	0.000471497152373879	235.806802974492	0	0.0135701633840414
1	1	2000	250	Logistic	-265.540686626468	3	0.00955729096392428	-428.494228910606	3	0.000841451061781461	162.953542284139	0	0.00871583990214282
1	1	2000	250	Logistic	-241.857713663399	3	0.0100615327067179	-401.028336320212	3	0.00136069637119298	159.170622656813	0	0.00870083633552488
1	1	2000	250	Logistic	-271.764546409721	3	0.0110593860777174	-421.573825825765	3	0.00152407969831281	149.809279416043	0	0.00953530637940457
1	1	2000	250	Logistic	-159.993581105908	3	0.0190125395617209	-388.727307109322	3	0.000928162296123893	228.733726003413	0	0.018084377265597
1	1	2000	250	Logistic	-217.089304576432	3	0.0134313904796085	-431.852958586071	3	0.00118188636509464	214.763654009639	0	0.0122495041145139
1	1	2000	250	Logistic	-177.385386370905	3	0.0128759623821734	-387.268269317138	3	0.00106083945826791	209.882882946234	0	0.0118151229239055
1	1	2000	250	Logistic	-230.387374794622	3	0.0123859755093796	-415.886698937079	3	0.00041813342806683	185.499324142457	0	0.0119678420813127
1	1	2000	250	Logistic	-192.560660045371	3	0.0160056799745623	-409.455977028161	3	0.000582894158486563	216.89531698279	0	0.0154227858160757
1	1	2000	250	Logistic	-275.074148231492	3	0.0128008077591262	-427.749967440075	3	0.000708509735980869	152.675819208582	0	0.0120922980231454
1	1	2000	250	Logistic	-246.206896165098	3	0.0143684085637752	-426.261385122383	3	0.000960201949135501	180.054488957285	0	0.0134082066146397
1	1	2000	250	Logistic	-184.176177983028	3	0.0151012369444724	-380.670311979869	3	0.00110472544945131	196.494133996841	0	0.0139965114950211
1	1	2000	250	Logistic	-228.49798118436	3	0.0147398272121162	-407.553019754369	3	0.00185057697940835	179.055038570009	0	0.0128892502327079
1	1	2000	250	Logistic	-199.035873232849	3	0.013096377484858	-420.737962401141	3	0.000411192367989169	221.702089168292	0	0.0126851851168689
1	1	2000	250	Logistic	-278.061418565906	3	0.0139532357088285	-407.788643753612	3	0.00307949869300886	129.727225187707	0	0.0108737370158196
1	1	2000	250	Logistic	-170.181691653898	3	0.0153751875124645	-382.941679488921	3	0.000551453202089062	212.759987835023	0	0.0148237343103755
1	1	2000	250	Logistic	-170.371375276765	3	0.0174239278181554	-410.3699609696	3	0.000237108749148022	239.998585692835	0	0.0171868190690074
1	1	2000	250	Logistic	-211.640520815062	3	0.0119771160050418	-410.916884173661	3	0.000441249122087031	199.276363358599	0	0.0115358668829547
1	1	2000	250	Logistic	-240.577355554545	3	0.0144883300370831	-401.524977680804	3	0.00142253949704878	160.94762212626	0	0.0130657905400344
1	1	2000	250	Logistic	-180.374618269798	3	0.0131172324052086	-406.401149290374	3	0.000473388324799615	226.026531020576	0	0.012643844080409
1	1	2000	250	Logistic	-192.713755802639	3	0.0155733652210387	-366.766024664203	3	0.000946725859396758	174.052268861564	0	0.014626639361642
1	1	2000	250	Logistic	-218.049435462038	3	0.0139864806808859	-440.287360523695	3	0.00106962435469768	222.237925061657	0	0.0129168563261882
1	1	2000	250	Logistic	-165.211248577107	3	0.0132053534221733	-384.937862819399	3	0.000281741611654762	219.726614242292	0	0.0129236118105185
1	1	2000	250	Logistic	-206.63427315095	3	0.0126616603455518	-379.605229921596	3	0.000155270684050984	172.970956770646	0	0.0125063896615008
1	1	2000	250	Logistic	-180.096202215986	3	0.0131766471749481	-393.947151618987	3	0.000856899648025891	213.850949403001	0	0.0123197475269222
1	1	2000	250	Logistic	-219.913041948782	3	0.0111879581647242	-443.632094053804	3	0.00106673018968615	223.719052105022	0	0.010121227975038
1	1	2000	250	Logistic	-230.965581004712	3	0.0135054979297152	-421.317759451712	3	0.000924265720933602	190.352178446999	0	0.0125812322087816
1	1	2000	250	Logistic	-170.134138973029	3	0.0153972355647816	-364.788614537783	3	0.000808926091353492	194.654475564754	0	0.0145883094734281
1	1	2000	250	Logistic	-183.270618553074	3	0.0168226642407724	-415.224535465125	3	0.000703547428330851	231.953916912051	0	0.0161191168124415
1	1	2000	250	Logistic	-193.696727439777	3	0.0158547369225108	-372.942026006089	3	0.0023151210449007	179.245298566312	0	0.0135396158776101
1	1	2000	250	Logistic	-148.651203851737	3	0.0173729480351117	-409.01732005983	3	0.000565506041511533	260.366116208092	0	0.0168074419936002
1	1	2000	250	Logistic	-172.642277854978	3	0.0151810438053656	-413.461430811851	3	0.00100603998522269	240.819152956873	0	0.0141750038201429
1	1	2000	250	Logistic	-225.516634469159	3	0.011999335731156	-403.757431537613	3	0.000644163172005496	178.240797068455	0	0.0113551725591505
1	1	2000	250	Logistic	-194.563260397517	3	0.013270865488795	-377.244562188807	3	0.00118191348824472	182.68130179129	0	0.0120889520005503
1	1	2000	250	Logistic	-174.337683200312	3	0.0119358021544509	-395.711682225313	3	0.000589335638982454	221.373999025001	0	0.0113464665154685
1	1	2000	250	Logistic	-128.174647778264	3	0.0176316382194699	-370.465464390134	3	0.000513623888497555	242.29081661187	0	0.0171180143309723
1	1	2000	250	Logistic	-246.000504133004	3	0.0110085626445059	-408.588132845495	3	0.00149153947612929	162.587628712491	0	0.00951702316837666
1	1	2000	250	Logistic	-213.42293061749	3	0.0141111612447246	-368.856318992982	3	0.000873263477635842	155.433388375492	0	0.0132378977670888
1	1	2000	250	Logistic	-205.651199659959	3	0.0157111622378646	-356.195885829999	3	0.000988017998464289	150.54468617004	0	0.0147231442394003
1	1	2000	250	Logistic	-200.557744584693	3	0.0134051448818162	-348.670948958568	3	0.0020235462821525	148.113204373876	0	0.0113815985996637
1	1	2000	250	Logistic	-184.589637762136	3	0.0124410797714545	-383.679381544863	3	0.000793205055272804	199.089743782728	0	0.0116478747161817
1	1	2000	250	Logistic	-236.239273054741	3	0.0158191314873469	-454.246247634675	3	0.000585217749878524	218.006974579934	0	0.0152339137374684
1	1	2000	250	Logistic	-197.124442634333	3	0.0150933919113757	-404.561825858755	3	0.00109643864534508	207.437383224422	0	0.0139969532660306
1	1	2000	250	Logistic	-168.113164549223	3	0.0177134162865407	-384.187148311484	3	0.00137928106627521	216.073983762261	0	0.0163341352202655
1	1	2000	250	Logistic	-228.911884745073	3	0.0134922819681811	-433.303934383971	3	0.000789276629327192	204.392049638897	0	0.012703005338854
1	1	2000	250	Logistic	-199.49841834219	3	0.0128373574887721	-391.37348855852	3	0.000639814788938295	191.87507021633	0	0.0121975426998338
1	1	2000	250	Logistic	-252.175396386746	3	0.0115667904452479	-382.134761140533	3	0.00216168387275234	129.959364753787	0	0.00940510657249558
1	1	2000	250	Logistic	-187.452927738568	3	0.0110080957136777	-355.060502209367	3	0.000181548143276479	167.607574470799	0	0.0108265475704012
1	1	2000	250	Logistic	-186.802944240637	3	0.0145366920171577	-409.487443196542	3	0.00089249146473205	222.684498955904	0	0.0136442005524257
1	1	2000	250	Logistic	-207.995118778804	3	0.0128307223876131	-372.887336151022	3	0.000835532626500842	164.892217372219	0	0.0119951897611122
1	1	2000	250	Logistic	-185.97467036762	3	0.0148915341972485	-400.155517728285	3	0.000687302696482279	214.180847360665	0	0.0142042315007662
1	1	2000	250	Logistic	-179.095885133801	3	0.0149025739220281	-365.519889958519	3	0.000984471544040461	186.424004824718	0	0.0139181023779877
1	1	2000	250	Logistic	-211.446701992697	3	0.0144234335648213	-404.376236360357	3	0.000349007590530655	192.92953436766	0	0.0140744259742906
1	1	2000	250	Logistic	-171.927138251081	3	0.0188502897028682	-431.087263835766	3	0.00101872431496227	259.160125584684	0	0.0178315653879059
1	1	2000	250	Logistic	-190.352430929687	3	0.0139507079072647	-362.209757829125	3	0.00183921360669433	171.857326899439	0	0.0121114943005704
1	1	2000	250	Logistic	-210.392594877936	3	0.0104663852674492	-451.396963127627	3	0.000358488496450745	241.004368249691	0	0.0101078967709985
1	1	2000	250	Logistic	-202.177987388941	3	0.016615299945914	-426.954455614917	3	0.000746195282975189	224.776468225976	0	0.0158691046629388
1	1	2000	250	Logistic	-157.05888331172	3	0.0185532368185828	-415.341792374638	3	0.00103288131928394	258.282909062917	0	0.0175203554992989
1	1	2000	250	Logistic	-166.677731535322	3	0.0172204965564875	-439.716946588006	3	0.000547906923607177	273.039215052684	0	0.0166725896328803
1	1	2000	250	Logistic	-167.152781417908	3	0.0175126728822191	-380.706293081792	3	0.000879355542264282	213.553511663885	0	0.0166333173399548
1	1	2000	250	Logistic	-244.483049630077	3	0.0117526384662304	-408.047377426642	3	0.000504296160409392	163.564327796566	0	0.011248342305821
1	1	2000	250	Logistic	-220.244582969747	3	0.0107069892515208	-428.855448973492	3	0.000418681804244901	208.610866003745	0	0.0102883074472759
1	1	2000	250	Logistic	-125.16204327931	3	0.0191103119483528	-406.019845890513	3	0.00133286580295682	280.857802611204	0	0.017777446145396
1	1	2000	250	Logistic	-204.496824531201	3	0.0157319818302172	-464.674806548062	3	0.0017861093153076	260.17798201686	0	0.0139458725149096
1	1	2000	250	Logistic	-191.442929774199	3	0.0142724729002121	-421.759553973095	3	0.000164126700769865	230.316624198896	0	0.0141083461994422
1	1	2000	250	Logistic	-216.234545095945	3	0.0138360233235589	-419.606097133252	3	0.000612044054401577	203.371552037307	0	0.0132239792691573
1	1	2000	250	Logistic	-227.29102674577	3	0.0105404415129185	-365.918841086047	3	0.000933684207682555	138.627814340277	0	0.00960675730523593
1	1	2000	250	Logistic	-221.577626852836	3	0.0112934969331748	-410.462976715955	3	0.000509537250984485	188.88534986312	0	0.0107839596821903
1	1	2000	250	Logistic	-140.719796197643	3	0.0144356701715963	-385.60417570698	3	0.000197920931185436	244.884379509336	0	0.0142377492404109
1	1	2000	250	Logistic	-186.987964499849	3	0.0126794284411265	-383.414302092471	3	0.000600833109415565	196.426337592622	0	0.012078595331711
1	1	2000	250	Logistic	-180.082792635323	3	0.0144447986985755	-435.596843846328	3	0.00125998099052138	255.514051211005	0	0.0131848177080541
1	1	2000	250	Logistic	-183.91088533802	3	0.0151073180797447	-409.431676109425	3	0.00101994145836139	225.520790771405	0	0.0140873766213833
1	1	2000	250	Logistic	-218.080012905921	3	0.0123563836957836	-384.163029683476	3	0.00083502127237436	166.083016777555	0	0.0115213624234092
1	1	2000	250	Logistic	-202.056024890486	3	0.0119509500942271	-425.83015814009	3	0.000326991271489906	223.774133249605	0	0.0116239588227372
1	1	2000	250	Logistic	-203.808255665518	3	0.0144580994503613	-434.58386862692	3	0.000419039497826378	230.775612961402	0	0.0140390599525349
1	1	2000	250	Logistic	-215.400264518242	3	0.0187461008500265	-405.939913670566	3	0.00106029237805337	190.539649152324	0	0.0176858084719731
1	1	2000	250	Logistic	-243.312557035337	3	0.0126837330881517	-427.578413022839	3	0.000121231273090837	184.265855987502	0	0.0125625018150609
1	1	2000	250	Logistic	-230.710400776301	3	0.012760142051279	-452.311371168323	3	0.000803710450093879	221.600970392022	0	0.0119564316011852
1	1	2000	250	Logistic	-209.358231964661	3	0.0121639805008906	-373.051182642043	3	0.000717522023743025	163.692950677382	0	0.0114464584771476
1	1	2000	250	Logistic	-198.103334792016	3	0.0141041375247247	-381.681483471589	3	0.00150624385988942	183.578148679573	0	0.0125978936648353
1	1	2000	250	Logistic	-228.117483508073	3	0.0157636590625663	-442.681984882737	3	0.000482065694803614	214.564501374664	0	0.0152815933677627
1	1	2000	250	Logistic	-169.603071701517	3	0.0176122568519753	-415.469511570328	3	0.00088493878201649	245.866439868811	0	0.0167273180699588
1	1	2000	250	Logistic	-152.823789553075	3	0.0149929492884628	-392.367243841929	3	0.000960491228299728	239.543454288854	0	0.0140324580601631
1	1	2000	250	Logistic	-193.818348213293	3	0.0170608764548414	-392.75455781031	3	0.0015958388577961	198.936209597017	0	0.0154650375970453
1	1	2000	250	Logistic	-174.321186982628	3	0.0168643444848037	-396.228338690743	3	0.000589368339510568	221.907151708115	0	0.0162749761452932
1	1	2000	250	Logistic	-144.437180087853	3	0.0191912696174296	-377.96776310187	3	0.000854155137845818	233.530583014017	0	0.0183371144795838
1	1	2000	250	Logistic	-184.471411745225	3	0.0132261874151547	-400.57004151034	3	0.000533145645825774	216.098629765115	0	0.012693041769329
1	1	2000	250	Logistic	-157.591622955206	3	0.0145517286388825	-345.459770439248	3	0.00123538351135896	187.868147484041	0	0.0133163451275235
1	1	2000	250	Logistic	-212.799729742756	3	0.0107539860819333	-411.81200148644	3	0.000570287162881153	199.012271743684	0	0.0101836989190522
1	1	2000	250	Logistic	-151.971791640173	3	0.0185138202851978	-392.996772125406	3	0.000535431441175108	241.024980485233	0	0.0179783888440227
1	1	2000	250	Logistic	-205.073324373938	3	0.0132523075830637	-395.702343495837	3	0.000493500854822889	190.629019121899	0	0.0127588067282408
1	1	2000	250	Logistic	-216.794666932002	3	0.0104851884235992	-371.567118454507	3	0.000448468958032671	154.772451522506	0	0.0100367194655666
1	1	2000	250	Logistic	-228.347150444768	3	0.0124838982059566	-383.867465514673	3	0.00165510706977677	155.520315069905	0	0.0108287911361799
1	1	2000	250	Logistic	-226.919652333565	3	0.0133751811195097	-390.136939972114	3	0.00156553105751564	163.217287638549	0	0.0118096500619941
1	1	2000	250	Logistic	-217.718794790713	3	0.012457357885302	-395.956360364159	3	0.000393536499350509	178.237565573446	0	0.0120638213859515
1	1	2000	250	Logistic	-233.211478981124	3	0.0140209842091016	-438.330307840961	3	0.000133098838579233	205.118828859837	0	0.0138878853705223
1	1	2000	250	Logistic	-134.338556977031	3	0.0191014077237795	-357.483747158185	3	0.00131214628261842	223.145190181155	0	0.0177892614411611
1	1	2000	250	Logistic	-211.973365196486	3	0.0145399177985565	-402.065760575828	3	0.00128811270718331	190.092395379342	0	0.0132518050913732
1	1	2000	250	Logistic	-206.989905149052	3	0.0162674872919001	-417.627898193821	3	0.00140859348937777	210.637993044769	0	0.0148588938025224
1	1	2000	250	Logistic	-134.940531845554	3	0.0163184442475962	-401.071288379463	3	0.00185989875433773	266.130756533909	0	0.0144585454932585
1	1	2000	250	Logistic	-162.519266977428	3	0.0161751468833299	-376.026006582711	3	0.000587116791849634	213.506739605282	0	0.0155880300914803
1	1	2000	250	Logistic	-219.373640936555	3	0.0105399784485851	-389.505919453168	3	0.00142570963246526	170.132278516613	0	0.00911426881611986
1	1	2000	250	Logistic	-236.551361498224	3	0.00944807198223761	-378.680536693971	3	0.000956622279365249	142.129175195747	0	0.00849144970287236
1	1	2000	250	Logistic	-198.723568489447	3	0.0149714913879078	-429.63645238469	3	0.00109626368677395	230.912883895242	0	0.0138752277011338
1	1	2000	250	Logistic	-230.571623498502	3	0.0125368937289927	-410.001198088179	3	0.00130053681969078	179.429574589676	0	0.011236356909302
1	1	2000	250	Logistic	-192.63728571763	3	0.0128495225503627	-368.6978621538	3	0.00129002271265912	176.060576436171	0	0.0115594998377035
1	1	2000	250	Logistic	-171.973725666816	3	0.0140446313886978	-365.004979400336	3	0.000909603392957221	193.031253733519	0	0.0131350279957406
1	1	2000	250	Logistic	-189.896985519223	3	0.0158984369553484	-386.910907068978	3	0.000703203019289209	197.013921549755	0	0.0151952339360592
1	1	2000	250	Logistic	-154.823230564938	3	0.0150616471031513	-409.743755226775	3	0.000840325873063595	254.920524661837	0	0.0142213212300877
1	1	2000	250	Logistic	-191.497250887046	3	0.014482159541666	-408.894547596383	3	0.000559614838739044	217.397296709337	0	0.0139225447029269
1	1	2000	250	Logistic	-161.545189184959	3	0.0135639450307984	-372.45458238053	3	0.00108732751625596	210.90939319557	0	0.0124766175145424
1	1	2000	250	Logistic	-194.686265454207	3	0.0132821068209876	-422.036777679208	3	0.000323783731363939	227.350512225001	0	0.0129583230896236
1	1	2000	250	Logistic	-231.858007776337	3	0.0119927030850923	-388.982466394713	3	0.000652627805240646	157.124458618376	0	0.0113400752798516
1	1	2000	250	Logistic	-267.031368647998	3	0.0144269709757082	-407.788956789408	3	0.00228426499330336	140.757588141411	0	0.0121427059824049
1	1	2000	250	Logistic	-241.65015001552	3	0.012771486580191	-380.213407534928	3	0.00188557975491364	138.563257519408	0	0.0108859068252773
1	1	2000	250	Logistic	-248.84756247034	3	0.0105739695479095	-428.751370090145	3	0.000409022146652568	179.903807619805	0	0.010164947401257
1	1	2000	250	Logistic	-160.12589855695	3	0.0146211559317919	-420.499678114296	3	0.00123342406727692	260.373779557347	0	0.013387731864515
1	1	2000	250	Logistic	-157.677879949752	3	0.0178987512959056	-383.093700343749	3	0.00115525610466017	225.415820393996	0	0.0167434951912454
1	1	2000	250	Logistic	-258.427866035243	3	0.0107250841258998	-395.986343694841	3	0.00154083351884929	137.558477659598	0	0.00918425060705051
1	1	2000	250	Logistic	-151.380400457834	3	0.0203013235438973	-417.518719142593	3	0.000653904588765141	266.138318684759	0	0.0196474189551322
1	1	2000	250	Logistic	-150.482349890199	3	0.0163373731280847	-355.848791555004	3	0.00128985642470512	205.366441664805	0	0.0150475167033796
1	1	2000	250	Logistic	-230.537285121178	3	0.0096683273089838	-419.591981119874	3	0.000361819848901591	189.054695998696	0	0.00930650746008221
1	1	2000	250	Logistic	-176.860410179213	3	0.0169400480329854	-390.584385752106	3	0.00115521163188438	213.723975572893	0	0.015784836401101
1	1	2000	250	Logistic	-156.434666685308	3	0.0109392281988098	-381.48060145909	3	0.000843366983580987	225.045934773782	0	0.0100958612152288
1	1	2000	250	Logistic	-199.249063389845	3	0.0120476539861465	-442.001395931007	3	0.000533953667234017	242.752332541162	0	0.0115137003189125
1	1	2000	250	Logistic	-162.355512496353	3	0.0139680290477444	-393.21915390556	3	0.000270693524897683	230.863641409206	0	0.0136973355228467
1	1	2000	250	Logistic	-210.095892701492	3	0.0131537848951203	-428.550254516997	3	6.79612850004985e-05	218.454361815504	0	0.0130858236101198
1	1	2000	250	Logistic	-196.893836807693	3	0.0139767927496537	-450.874890830043	3	0.000565135688315829	253.981054022349	0	0.0134116570613379
1	1	2000	250	Logistic	-230.653799470066	3	0.0130031952009579	-401.933264898893	3	0.000951006680363429	171.279465428827	0	0.0120521885205945
1	1	2000	250	Logistic	-190.84484636969	3	0.0178046183031838	-384.380394245775	3	0.00232734015429099	193.535547876085	0	0.0154772781488929
1	1	2000	250	Logistic	-167.552547575749	3	0.0138480901312272	-417.420169846105	3	0.000503993665059309	249.867622270356	0	0.0133440964661679
1	1	2000	250	Logistic	-205.2491246652	3	0.0132758165583526	-380.168692963934	3	0.000203872412335624	174.919568298734	0	0.0130719441460169
1	1	2000	250	Logistic	-244.49792829257	3	0.0125867867932285	-392.722977730917	3	0.00164391195167612	148.225049438347	0	0.0109428748415523
1	1	2000	250	Logistic	-225.211001630691	3	0.016371506010687	-399.213929124531	3	0.000527047481026887	174.00292749384	0	0.0158444585296601
1	1	2000	250	Logistic	-213.092113564591	3	0.0132010083543449	-377.71929925359	3	0.00108644403634467	164.627185688999	0	0.0121145643180003
1	1	2000	250	Logistic	-197.934474658702	3	0.0143780666596759	-357.108361966949	3	0.00227844812379527	159.173887308247	0	0.0120996185358806
1	1	2000	250	Logistic	-218.050563542908	3	0.0128309038842856	-415.9427107722	3	0.0010387273058594	197.892147229292	0	0.0117921765784262
1	1	2000	250	Logistic	-212.277993576263	3	0.0100337587868015	-395.575400526511	3	0.00166060716724077	183.297406950248	0	0.00837315161956073
1	1	2000	250	Logistic	-154.421783312948	3	0.0177453615860506	-396.935686266016	3	0.00101274775305332	242.513902953068	0	0.0167326138329972
1	1	2000	250	Logistic	-177.504370561531	3	0.0144976413652505	-383.01219174797	3	0.00114993914563348	205.507821186439	0	0.013347702219617
1	1	2000	250	Logistic	-201.800541527664	3	0.0132066087054224	-367.826257354811	3	0.00125312560345107	166.025715827147	0	0.0119534831019713
1	1	2000	250	Logistic	-194.158319284819	3	0.0168350128823415	-424.883840509556	3	0.000648429716443285	230.725521224737	0	0.0161865831658983
1	1	2000	250	Logistic	-221.723239182735	3	0.014102533049371	-339.738039737277	3	0.0031009403736771	118.014800554542	0	0.0110015926756939
1	1	2000	250	Logistic	-141.081771443341	3	0.0175137630158029	-406.727530623418	3	0.000509669650916076	265.645759180077	0	0.0170040933648868
1	1	2000	250	Logistic	-216.72148416554	3	0.0141090023094551	-411.844177113201	3	0.000845500207743574	195.12269294766	0	0.0132635021017115
1	1	2000	250	Logistic	-172.273566602866	3	0.016049798547528	-388.129091799221	3	0.00181768477444798	215.855525196356	0	0.01423211377308
1	1	2000	250	Logistic	-185.3661837657	3	0.0135500527257171	-419.703518718465	3	0.000392247570398099	234.337334952766	0	0.013157805155319
1	1	2000	250	Logistic	-168.68696871849	3	0.0164013706733955	-391.329948425772	3	0.000611015484024654	222.642979707282	0	0.0157903551893709
1	1	2000	250	Logistic	-208.577109748468	3	0.0114595615678687	-400.719171975362	3	0.000688303754863996	192.142062226894	0	0.0107712578130047
1	1	2000	250	Logistic	-214.589673461541	3	0.0155705347158712	-431.737520697098	3	0.000627397317775182	217.147847235557	0	0.0149431373980961
1	1	2000	250	Logistic	-210.958511933473	3	0.0107529471131921	-397.229075857632	3	0.000276869893233054	186.270563924158	0	0.010476077219959
1	1	2000	250	Logistic	-250.097438854423	3	0.0119882944347145	-415.646214498984	3	0.0014754605954121	165.548775644561	0	0.0105128338393024
1	1	2000	250	Logistic	-159.67817764538	3	0.0127485904278896	-370.253027694577	3	0.000900953559829797	210.574850049197	0	0.0118476368680598
1	1	2000	250	Logistic	-229.632287128663	3	0.0136597540595251	-420.692227863492	3	0.000844483422246436	191.059940734829	0	0.0128152706372787
1	1	2000	250	Logistic	-189.896408209828	3	0.0135757275401841	-410.360848640253	3	0.000948565822041059	220.464440430425	0	0.012627161718143
1	1	2000	250	Logistic	-191.025060415085	3	0.015773347906232	-394.708984135628	3	0.00150138017308089	203.683923720543	0	0.0142719677331511
1	1	2000	250	Logistic	-200.694115183479	3	0.0151948223768346	-365.06493877231	3	0.00209426436365184	164.370823588831	0	0.0131005580131828
1	1	2000	250	Logistic	-188.098687369152	3	0.0141146391355956	-414.030430289157	3	0.000472526841929405	225.931742920005	0	0.0136421122936662
1	1	2000	250	Logistic	-177.862008587681	3	0.0110880806817044	-352.536860346674	3	0.000273567112843409	174.674851758993	0	0.010814513568861
1	1	2000	250	Logistic	-156.984679483003	3	0.0155395550846641	-381.294636236885	3	0.00126252100428465	224.309956753882	0	0.0142770340803795
1	1	2000	250	Logistic	-199.302455666119	3	0.0128042889791103	-406.940513578016	3	0.000785135500493106	207.638057911898	0	0.0120191534786172
1	1	2000	250	Logistic	-200.863065770918	3	0.0167015603319113	-404.924161367585	3	0.000612457507367225	204.061095596667	0	0.016089102824544
1	1	2000	250	Logistic	-163.119137016564	3	0.0170987849517986	-380.50733440687	3	0.00105227947297689	217.388197390306	0	0.0160465054788217
1	1	2000	250	Logistic	-182.254418304954	3	0.0132747656481206	-389.506651698881	3	0.000561104957358312	207.252233393927	0	0.0127136606907623
1	1	2000	250	Logistic	-184.430882887245	3	0.0121310954754347	-394.518412535912	3	0.000580701859376521	210.087529648667	0	0.0115503936160582
1	1	2000	250	Logistic	-160.553417995504	3	0.0171873290104171	-414.502539125512	3	0.000935129398638229	253.949121130008	0	0.0162521996117789
1	1	2000	250	Logistic	-215.678187223631	3	0.0121131891359069	-393.27268854549	3	0.000794194808191526	177.594501321859	0	0.0113189943277154
1	1	2000	250	Logistic	-195.409560381873	3	0.0129217402405543	-443.973162043843	3	0.00112460381897064	248.56360166197	0	0.0117971364215837
1	1	2000	250	Logistic	-154.847443051727	3	0.0178460419799427	-382.890062797302	3	0.000675655243468118	228.042619745575	0	0.0171703867364746
1	1	2000	250	Logistic	-225.093184756582	3	0.00804895324611631	-335.21855170759	3	0.00165213256146429	110.125366951009	0	0.00639682068465201
1	1	2000	250	Logistic	-173.965768075238	3	0.0179660138699672	-349.642296845852	3	0.00208172634057916	175.676528770615	0	0.015884287529388
1	1	2000	250	Logistic	-195.09509084656	3	0.0158327405739008	-381.510697443704	3	0.00169344912160148	186.415606597144	0	0.0141392914522993
1	1	2000	250	Logistic	-203.359659776798	3	0.0140360628150193	-394.946926335257	3	0.000532525624789931	191.587266558459	0	0.0135035371902294
1	1	2000	250	Logistic	-198.811605307344	3	0.0148317160098681	-396.18224367704	3	0.000330165102051407	197.370638369696	0	0.0145015509078167
1	1	2000	250	Logistic	-160.405148286386	3	0.0164576626820176	-373.384371860578	3	0.0012915525298992	212.979223574192	0	0.0151661101521184
1	1	2000	250	Logistic	-197.656327350413	3	0.0143318688758739	-398.272150727728	3	0.000345623915026134	200.615823377315	0	0.0139862449608478
1	1	2000	250	Logistic	-242.524123031769	3	0.0129445704284005	-428.878573686101	3	0.00206455651380666	186.354450654332	0	0.0108800139145938
1	1	2000	250	Logistic	-229.743705924571	3	0.0142727163991689	-433.803289984429	3	0.000470320574986344	204.059584059858	0	0.0138023958241826
1	1	2000	250	Logistic	-211.010591648187	3	0.0156359049421926	-380.392329412734	3	0.00102858512153086	169.381737764547	0	0.0146073198206617
1	1	2000	250	Logistic	-203.870331271398	3	0.0131838156479722	-410.427898608222	3	0.000925963151963751	206.557567336824	0	0.0122578524960084
1	1	2000	250	Logistic	-192.199562266352	3	0.0116350763957163	-386.745199572088	3	0.000565295819473344	194.545637305737	0	0.011069780576243
1	1	2000	250	Logistic	-232.034242262656	3	0.0150090191139308	-437.161072067656	3	0.000610429244278685	205.126829805	0	0.0143985898696521
1	1	2000	250	Logistic	-159.417293478373	3	0.016593215353974	-438.678507437534	3	0.000432141650464651	279.261213959161	0	0.0161610737035093
1	1	2000	250	Logistic	-183.208138445119	3	0.0134930206532874	-410.26870920866	3	0.0011673466084913	227.060570763541	0	0.0123256740447961
1	1	2000	250	Logistic	-202.938320208246	3	0.0139833472668499	-383.062558730789	3	0.000646175585292345	180.124238522543	0	0.0133371716815575
1	1	2000	250	Logistic	-247.961908781347	3	0.0117336864854078	-400.2768633072	3	0.000736543087910333	152.314954525853	0	0.0109971433974975
1	1	2000	250	Logistic	-193.228836420982	3	0.012998650749643	-373.161588547036	3	0.000852074703906713	179.932752126055	0	0.0121465760457363
1	1	2000	250	Logistic	-189.240810815418	3	0.0120494991564319	-392.567928944112	3	0.00109060708459908	203.327118128694	0	0.0109588920718329
1	1	2000	250	Logistic	-213.508216447348	3	0.0136678208624883	-405.207025258274	3	0.000308246054501852	191.698808810926	0	0.0133595748079864
1	1	2000	250	Logistic	-201.645201311887	3	0.0135964068817229	-423.985629901372	3	0.000865367057567848	222.340428589485	0	0.0127310398241551
1	1	2000	250	Logistic	-222.934850358891	3	0.0130167777537088	-446.460485806118	3	0.000296295406186084	223.525635447227	0	0.0127204823475227
1	1	2000	250	Logistic	-206.624195015831	3	0.0148672761146727	-424.158536736854	3	0.000770669632885938	217.534341721023	0	0.0140966064817867
1	1	2000	250	Logistic	-204.874917138149	3	0.0146482423789524	-413.466967078475	3	0.00158125397908613	208.592049940326	0	0.0130669883998663
1	1	2000	250	Logistic	-197.373497277425	3	0.0119656624799448	-379.544930801348	3	0.00111928941042665	182.171433523923	0	0.0108463730695181
1	1	2000	250	Logistic	-239.485315559016	3	0.0125959798920244	-374.906232951938	3	0.000702423734445627	135.420917392922	0	0.0118935561575787
1	1	2000	250	Logistic	-152.826921357184	3	0.0171047754113466	-418.021578936241	3	0.00011716735529374	265.194657579057	0	0.0169876080560529
1	1	2000	250	Logistic	-200.518296058869	3	0.0133237491254949	-390.751193796376	3	0.000804782360472201	190.232897737506	0	0.0125189667650227
1	1	2000	250	Logistic	-173.548397175963	3	0.0155462194877258	-386.523308033949	3	0.0013983373273441	212.974910857985	0	0.0141478821603817
1	1	2000	250	Logistic	-153.672652160662	3	0.0154021308244855	-422.041119509062	3	0.000175694601869904	268.368467348399	0	0.0152264362226156
1	1	2000	250	Logistic	-200.687050272609	3	0.0146992759404507	-398.668573130802	3	0.00155735008575815	197.981522858193	0	0.0131419258546925
1	1	2000	250	Logistic	-188.895217070812	3	0.0183114283126015	-404.861168337625	3	0.000479546812644249	215.965951266813	0	0.0178318814999572
1	1	2000	250	Logistic	-169.584052393448	3	0.014162271602818	-371.193693370196	3	0.000674663087806465	201.609640976748	0	0.0134876085150116
1	1	2000	250	Logistic	-225.435602653334	3	0.0138991961694049	-387.627111183549	3	0.00153827399595158	162.191508530215	0	0.0123609221734533
1	1	2000	250	Logistic	-222.458254458419	3	0.012174969195494	-386.600512886606	3	0.000875511917956136	164.142258428187	0	0.0112994572775379
1	1	2000	250	Logistic	-231.243471092392	3	0.0120896800050568	-395.234994217225	3	0.0012069868792246	163.991523124833	0	0.0108826931258322
1	1	2000	250	Logistic	-204.9519082538	3	0.0142490264318562	-380.784709195539	3	0.000901908821814902	175.832800941739	0	0.0133471176100413
1	1	2000	250	Logistic	-137.944789714115	3	0.017605071100958	-394.907814747536	3	0.000325460436427587	256.963025033422	0	0.0172796106645304
1	1	2000	250	Logistic	-213.067647227064	3	0.0141446919699999	-399.596273845658	3	0.00146602153594221	186.528626618594	0	0.0126786704340576
1	1	2000	250	Logistic	-234.347392758551	3	0.012838717933792	-433.965395563531	3	0.00136847217916032	199.61800280498	0	0.0114702457546316
1	1	2000	250	Logistic	-212.376537116688	3	0.0157546703416893	-422.191755636707	3	0.00132778245186381	209.815218520018	0	0.0144268878898255
1	1	2000	250	Logistic	-233.509826676959	3	0.0105475865640341	-380.664910073551	3	0.000247029737746835	147.155083396592	0	0.0103005568262873
1	1	2000	250	Logistic	-200.271522603999	3	0.0140495125610858	-423.643847251775	3	0.000956710047911762	223.372324647776	0	0.013092802513174
1	1	2000	250	Logistic	-147.436977801302	3	0.0169865634929253	-415.887157041978	3	0.000162566314717376	268.450179240676	0	0.016823997178208
1	1	2000	250	Logistic	-224.189093212468	3	0.0141364400504044	-417.62116370431	3	0.00162128114099682	193.432070491842	0	0.0125151589094076
1	1	2000	250	Logistic	-186.399761226112	3	0.0180080386478571	-413.438085812697	3	0.00126164068408107	227.038324586585	0	0.016746397963776
1	1	2000	250	Logistic	-220.043622720221	3	0.0140742013817688	-415.548350785145	3	0.000911812824106149	195.504728064925	0	0.0131623885576626
1	1	2000	250	Logistic	-188.381750806107	3	0.0155531351280476	-434.92584700179	3	0.000916383319537718	246.544096195683	0	0.0146367518085099
1	1	2000	250	Logistic	-204.122790852323	3	0.013236854498322	-375.543663522067	3	0.0026067602948749	171.420872669743	0	0.0106300942034471
1	1	2000	250	Logistic	-203.767562766063	3	0.0144216987263938	-411.986332874612	3	0.000245996505637086	208.218770108549	0	0.0141757022207567
1	1	2000	250	Logistic	-178.980124002891	3	0.0142520144844765	-386.344918366297	3	0.00091492612554427	207.364794363405	0	0.0133370883589323
1	1	2000	250	Logistic	-197.336573278536	3	0.0148588063140806	-381.34820178676	3	0.000635284050049457	184.011628508224	0	0.0142235222640311
1	1	2000	250	Logistic	-282.68321903064	3	0.00958361805892001	-359.763385752453	3	0.00262283024251171	77.0801667218125	0	0.0069607878164083
1	1	2000	250	Logistic	-202.081514410442	3	0.0153126486253429	-411.003028393842	3	0.000723248063424445	208.9215139834	0	0.0145894005619185
1	1	2000	250	Logistic	-221.86279650022	3	0.013471590995451	-430.744531603105	3	0.000721652513120966	208.881735102885	0	0.0127499384823301
1	1	2000	250	Logistic	-215.445417486053	3	0.0133992069827861	-394.445863225644	3	0.00130720834510339	179.00044573959	0	0.0120919986376827
1	1	2000	250	Logistic	-185.727180317086	3	0.0145415737341179	-415.546678262909	3	0.000573711493181612	229.819497945823	0	0.0139678622409363
1	1	2000	250	Logistic	-152.45883249231	3	0.0171832826894707	-387.958159366702	3	0.000457403352274454	235.499326874392	0	0.0167258793371963
1	1	2000	250	Logistic	-230.02480899094	3	0.0122606975913708	-399.132395879676	3	0.0011520371728724	169.107586888736	0	0.0111086604184984
1	1	2000	250	Logistic	-180.556024113156	3	0.0159889266565495	-359.687496790105	3	0.00083570691476311	179.131472676949	0	0.0151532197417864
1	1	2000	250	Logistic	-185.793595373698	3	0.0160872285226243	-391.717913387642	3	0.00160534946618839	205.924318013944	0	0.0144818790564359
1	1	2000	250	Logistic	-162.815027186087	3	0.0169954622381841	-361.308005429855	3	0.000882964147773244	198.492978243768	0	0.0161124980904108
1	1	2000	250	Logistic	-171.724806357375	3	0.0165960429003695	-399.585874050714	3	0.000874908676709437	227.861067693339	0	0.01572113422366
1	1	2000	250	Logistic	-197.572235058435	3	0.0144072371087967	-446.461090069103	3	0.000929472986056865	248.888855010668	0	0.0134777641227398
1	1	2000	250	Logistic	-187.708187211427	3	0.0123425250706089	-368.943952504948	3	0.000968566895815431	181.235765293521	0	0.0113739581747935
1	1	2000	250	Logistic	-207.157076302432	3	0.0152569763994956	-397.11446084709	3	0.00143184578648723	189.957384544658	0	0.0138251306130083
1	1	2000	250	Logistic	-174.429917721832	3	0.0203249969189917	-414.491213505264	3	0.00095695306546568	240.061295783432	0	0.019368043853526
1	1	2000	250	Logistic	-211.97254035857	3	0.0162219228751538	-418.151132722907	3	0.000347420364463804	206.178592364336	0	0.01587450251069
1	1	2000	250	Logistic	-134.860512216077	3	0.0153331367565377	-404.182827132431	3	0.000663938136601376	269.322314916354	0	0.0146691986199363
1	1	2000	250	Logistic	-227.845335209367	3	0.0118588434085395	-357.188353836996	3	0.00192376015812527	129.343018627629	0	0.00993508325041426
1	1	2000	250	Logistic	-197.420967486607	3	0.0120291187170414	-368.788376469067	3	0.00165582091965745	171.367408982459	0	0.010373297797384
1	1	2000	250	Logistic	-257.648735810516	3	0.0104574424430373	-402.584528850575	3	0.000814368038296058	144.935793040059	0	0.00964307440474129
1	1	2000	250	Logistic	-220.90077398262	3	0.0147538286641335	-395.749977229642	3	0.00130323597056499	174.849203247022	0	0.0134505926935685
1	1	2000	250	Logistic	-134.960580569476	3	0.0164649976372989	-384.743758858001	3	0.00103196701058129	249.783178288525	0	0.0154330306267176
1	1	2000	250	Logistic	-187.764553040437	3	0.0160765917679146	-409.158400806975	3	0.000878424525284665	221.393847766538	0	0.0151981672426299
1	1	2000	250	Logistic	-193.19647139484	3	0.0147562974825711	-398.423273014779	3	0.000908983439806767	205.226801619939	0	0.0138473140427643
1	1	2000	250	Logistic	-225.933059096083	3	0.0114770972911667	-406.241162025319	3	0.00105643135121649	180.308102929236	0	0.0104206659399502
1	1	2000	250	Logistic	-200.145943370775	3	0.0179760740116828	-454.73219267764	3	0.000621327687615127	254.586249306865	0	0.0173547463240676
1	1	2000	250	Logistic	-210.045656293928	3	0.0106576564008416	-419.906287123306	3	0.000466346316919741	209.860630829378	0	0.0101913100839219
1	1	2000	250	Logistic	-258.118458720845	3	0.0118134249482512	-397.237173131059	3	0.000798393163698858	139.118714410213	0	0.0110150317845523
1	1	2000	250	Logistic	-209.440782021527	3	0.011771855309565	-404.368835940437	3	0.0011209687351443	194.92805391891	0	0.0106508865744207
1	1	2000	250	Logistic	-170.433195536898	3	0.0143492101683923	-416.940830372195	3	0.000349137902685284	246.507634835297	0	0.014000072265707
1	1	2000	250	Logistic	-221.618894904449	3	0.0102738734840135	-390.22453486782	3	0.000442151513685867	168.60563996337	0	0.00983172197032763
1	1	2000	250	Logistic	-159.115516374779	3	0.0154808499994366	-451.838801662505	3	0.000237678918918918	292.723285287727	0	0.0152431710805177
1	1	2000	250	Logistic	-234.824896027359	3	0.011882284535372	-375.978898281134	3	0.00157538735277458	141.154002253775	0	0.0103068971825975
1	1	2000	250	Logistic	-186.950092365727	3	0.01713858850374	-422.561996825098	3	0.000621304115923946	235.611904459371	0	0.0165172843878161
1	1	2000	250	Logistic	-220.022169003799	3	0.0145159282803886	-435.218349426823	3	0.000395821644745191	215.196180423024	0	0.0141201066356434
1	1	2000	250	Logistic	-182.861259312039	3	0.0109226782397704	-389.778540840897	3	0.000413792280616491	206.917281528858	0	0.010508885959154
1	1	2000	250	Logistic	-200.527536985848	3	0.013312113541031	-357.266519459942	3	0.00109556414480684	156.738982474095	0	0.0122165493962241
1	1	2000	250	Logistic	-222.449963489858	3	0.0116615000755831	-418.752199902032	3	0.000594395179380419	196.302236412173	0	0.0110671048962026
1	1	2000	250	Logistic	-156.732069976529	3	0.0133644753133882	-347.725285197728	3	0.000988294441177392	190.993215221199	0	0.0123761808722108
1	1	2000	250	Logistic	-194.071188869021	3	0.0128354390736151	-412.058499695041	3	0.000136079843880485	217.98731082602	0	0.0126993592297346
1	1	2000	250	Logistic	-203.477872320646	3	0.0132796156624965	-410.334953596082	3	0.000562918718478146	206.857081275435	0	0.0127166969440183
1	1	2000	250	Logistic	-130.38568577563	3	0.017945791294275	-386.180242774987	3	0.000902027535039917	255.794556999357	0	0.0170437637592351
1	1	2000	250	Logistic	-227.130112156475	3	0.0128928704856075	-398.678212411716	3	0.00107532815074891	171.54810025524	0	0.0118175423348586
1	1	2000	250	Logistic	-214.853547134994	3	0.0146485272430995	-419.958867203659	3	0.000960554858939674	205.105320068665	0	0.0136879723841598
1	1	2000	250	Logistic	-221.701002717955	3	0.0166190884237115	-443.293825723165	3	0.000932128327271557	221.592823005209	0	0.01568696009644
1	1	2000	250	Logistic	-190.666580468503	3	0.0157775888113062	-380.864432268322	3	0.00187769358392634	190.197851799819	0	0.0138998952273799
1	1	2000	250	Logistic	-289.43013241066	3	0.0105106230616455	-390.745894743078	3	0.00365809535959777	101.315762332418	0	0.00685252770204777
1	1	2000	250	Logistic	-231.301846366588	3	0.0126595518248419	-348.378312942331	3	0.00145524689531166	117.076466575743	0	0.0112043049295302
1	1	2000	250	Logistic	-214.766017787235	3	0.0169197038210788	-423.184221866006	3	0.000787579822707066	208.418204078771	0	0.0161321239983717
1	1	2000	250	Logistic	-200.177964292207	3	0.0164456616965664	-380.144124216492	3	0.000343956168514231	179.966159924286	0	0.0161017055280522
1	1	2000	250	Logistic	-229.581965311937	3	0.0142904480665154	-402.041706078933	3	0.00197445200061868	172.459740766996	0	0.0123159960658967
1	1	2000	250	Logistic	-309.541896479064	3	0.00685094098219361	-369.845011819837	3	0.00202446521215659	60.3031153407733	0	0.00482647577003702
1	1	2000	250	Logistic	-232.945653618149	3	0.0135672875423818	-402.741438182262	3	0.00166037653711512	169.795784564113	0	0.0119069110052667
1	1	2000	250	Logistic	-242.634909701793	3	0.0112319958164736	-389.310611630691	3	0.00110810306780561	146.675701928899	0	0.010123892748668
1	1	2000	250	Logistic	-228.755681139434	3	0.0138967659348509	-418.223359590375	3	0.000903744197140276	189.467678450941	0	0.0129930217377106
1	1	2000	250	Logistic	-217.014161453429	3	0.0114605168181729	-358.307284346358	3	0.00105440375924016	141.293122892929	0	0.0104061130589328
1	1	2000	250	Logistic	-214.50228859182	3	0.0124852784571695	-402.896504159267	3	0.00166036822971634	188.394215567448	0	0.0108249102274532
1	1	2000	250	Logistic	-225.911629948655	3	0.0109075123215277	-388.832562602975	3	0.00187081202891277	162.92093265432	0	0.00903670029261489
1	1	2000	250	Logistic	-177.340442135341	3	0.0136085748469678	-442.676657822392	3	0.000162480979949295	265.336215687052	0	0.0134460938670185
1	1	2000	250	Logistic	-180.948412202978	3	0.0161410712850957	-411.412724438885	3	0.000760488308501777	230.464312235907	0	0.0153805829765939
1	1	2000	250	Logistic	-225.055865654131	3	0.0131768021255614	-429.671095753284	3	0.00158612557440422	204.615230099153	0	0.0115906765511572
1	1	2000	250	Logistic	-186.618885560165	3	0.016480639076661	-364.746986032649	3	0.00112822369575207	178.128100472485	0	0.015352415380909
1	1	2000	250	Logistic	-238.463220122579	3	0.0134414356295625	-397.732138689421	3	0.00080259409239957	159.268918566842	0	0.0126388415371629
1	1	2000	250	Logistic	-138.054273532148	3	0.0149200937273518	-387.022843797084	3	0.000386596803387173	248.968570264936	0	0.0145334969239646
1	1	2000	250	Logistic	-213.459301287073	3	0.0150752055191739	-435.576970186989	3	0.000281927117422524	222.117668899916	0	0.0147932784017513
1	1	2000	250	Logistic	-188.665729983395	3	0.0148209451584384	-430.205192398956	3	0.000317797795623805	241.539462415561	0	0.0145031473628146
1	1	2000	250	Logistic	-219.617997627977	3	0.0140859731393485	-418.406542756199	3	0.00135483867600231	198.788545128222	0	0.0127311344633462
1	1	2000	250	Logistic	-205.628976811367	3	0.0158947477512987	-400.26336330297	3	0.00154243117517347	194.634386491603	0	0.0143523165761252
1	1	2000	250	Logistic	-151.645507247158	3	0.0135641452019491	-387.634560964439	3	5.73195154886011e-05	235.989053717281	0	0.0135068256864605
1	1	2000	250	Logistic	-242.970122158658	3	0.00991269080767212	-429.248393611399	3	0.000722668993169586	186.278271452741	0	0.00919002181450253
1	1	2000	250	Logistic	-222.541196749513	3	0.0120038731985296	-444.269627169644	3	0.00104660881128465	221.72843042013	0	0.0109572643872449
1	1	2000	250	Logistic	-237.741588365583	3	0.0104747707075169	-394.276415330066	3	0.0008979373833101	156.534826964483	0	0.00957683332420683
1	1	2000	250	Logistic	-179.197375297015	3	0.013058227099058	-365.148985599688	3	0.000466908200449626	185.951610302674	0	0.0125913188986083
1	1	2000	250	Logistic	-190.295175335708	3	0.0151750873883433	-399.916335152208	3	0.000251257822353465	209.6211598165	0	0.0149238295659898
1	1	2000	250	Logistic	-243.478862168819	3	0.0103260596060066	-386.776639336344	3	0.00142986039263017	143.297777167524	0	0.0088961992133764
1	1	2000	250	Logistic	-219.524020489358	3	0.0139027883382592	-440.033500923794	3	0.00063738776699251	220.509480434436	0	0.0132654005712667
1	1	2000	250	Logistic	-228.052742728307	3	0.0118767210537473	-437.065462032207	3	0.000526100644217503	209.0127193039	0	0.0113506204095298
1	1	2000	250	Logistic	-190.387095991753	3	0.0118990704838661	-378.18445091844	3	0.000937129428450602	187.797354926687	0	0.0109619410554155
1	1	2000	250	Logistic	-164.554261474477	3	0.0144304967167623	-418.055052772472	3	0.000565898102048497	253.500791297995	0	0.0138645986147138
1	1	2000	250	Logistic	-171.107264283021	3	0.0147703534349441	-383.839302096209	3	0.000775251484596322	212.732037813188	0	0.0139951019503478
1	1	2000	250	Logistic	-216.413433631997	3	0.0114564240256246	-420.75353429347	3	0.000429180049218114	204.340100661474	0	0.0110272439764065
1	1	2000	250	Logistic	-158.307126556225	3	0.0189519909001841	-414.555888923858	3	0.000580603801009368	256.248762367633	0	0.0183713870991748
1	1	2000	250	Logistic	-250.438949825656	3	0.0129732383095032	-382.524400222542	3	0.00153880796686845	132.085450396887	0	0.0114344303426347
1	1	2000	250	Logistic	-223.502767986115	3	0.0120035231345189	-428.382218304489	3	0.000362154332505056	204.879450318374	0	0.0116413688020138
1	1	2000	250	Logistic	-180.072528388046	3	0.017951851001936	-397.944699038415	3	0.00103740326442729	217.872170650369	0	0.0169144477375087
1	1	2000	250	Logistic	-182.158350302006	3	0.0150912721439815	-415.179918158635	3	0.000811895427148133	233.02156785663	0	0.0142793767168334
1	1	2000	250	Logistic	-228.055618163845	3	0.0109410334977294	-403.617054021321	3	0.000816464456273401	175.561435857476	0	0.010124569041456
1	1	2000	250	Logistic	-169.422809442752	3	0.0182275608245238	-409.479417592155	3	0.000665082513852246	240.056608149403	0	0.0175624783106715
1	1	2000	250	Logistic	-112.183918768211	3	0.019335589243694	-412.535717920396	3	0.000465573396368002	300.351799152185	0	0.018870015847326
1	1	2000	250	Logistic	-179.54324593367	3	0.0170859840814963	-405.682625148728	3	0.000285306749977902	226.139379215059	0	0.0168006773315184
1	1	2000	250	Logistic	-220.898872339856	3	0.0114504782458449	-402.284747015231	3	0.000629484397878497	181.385874675375	0	0.0108209938479664
1	1	2000	250	Logistic	-149.681075745764	3	0.0182179789520705	-380.95956947915	3	0.0012210363044376	231.278493733386	0	0.0169969426476329
1	1	2000	250	Logistic	-219.380813189396	3	0.0126270251639983	-400.778929708521	3	0.0015045669348062	181.398116519124	0	0.0111224582291921
1	1	2000	250	Logistic	-158.244263896003	3	0.015535679446878	-394.21722755976	3	0.000493503966619104	235.972963663757	0	0.0150421754802589
1	1	2000	250	Logistic	-223.249643480305	3	0.0120562974337401	-395.879838906438	3	0.000206914098455383	172.630195426132	0	0.0118493833352847
1	1	2000	250	Logistic	-206.165883642704	3	0.013580131275053	-414.928424068066	3	0.000909507824289604	208.762540425362	0	0.0126706234507634
1	1	2000	250	Logistic	-227.716378194889	3	0.0121325619441929	-383.935250609955	3	0.000949746478782601	156.218872415066	0	0.0111828154654103
1	1	2000	250	Logistic	-234.126850260762	3	0.0117958018908371	-431.146814512662	3	0.000318148907829006	197.0199642519	0	0.0114776529830081
1	1	2000	250	Logistic	-236.804015700895	3	0.0116663185391878	-404.413658412218	3	0.00114531438032145	167.609642711323	0	0.0105210041588663
1	1	2000	250	Logistic	-207.728219841134	3	0.0124284279886914	-399.261013953156	3	0.00136473747272364	191.532794112022	0	0.0110636905159678
1	1	2000	250	Logistic	-251.779350267222	3	0.0100340203843996	-418.473643386691	3	0.00132565649598295	166.69429311947	0	0.00870836388841665
1	1	2000	250	Logistic	-208.96455405728	3	0.0134000886023213	-426.208316952531	3	0.00124319473764086	217.243762895251	0	0.0121568938646804
1	1	2000	250	Logistic	-222.71024973878	3	0.0135955694377527	-403.882396254155	3	0.000350407747464031	181.172146515375	0	0.0132451616902887
1	1	2000	250	Logistic	-161.905858390219	3	0.0176117385819503	-385.957536557913	3	0.00109508442630158	224.051678167694	0	0.0165166541556487
1	1	2000	250	Logistic	-202.841067991532	3	0.014349505345475	-377.905262737895	3	0.00189723972822118	175.064194746363	0	0.0124522656172538
1	1	2000	250	Logistic	-200.219651281503	3	0.0118513324164115	-386.288677628749	3	0.000606127338957534	186.069026347246	0	0.011245205077454
1	1	2000	250	Logistic	-195.984788733573	3	0.0138720232382254	-385.616833446861	3	0.000760399431399124	189.632044713288	0	0.0131116238068263
1	1	2000	250	Logistic	-213.375535388341	3	0.0121765150269509	-439.472743221906	3	0.000236803523769213	226.097207833566	0	0.0119397115031817
1	1	2000	250	Logistic	-191.944067734614	3	0.0146639506562773	-374.407305339228	3	0.00121325178372783	182.463237604613	0	0.0134506988725494
1	1	2000	250	Logistic	-134.988497284416	3	0.0130775122560692	-348.742155119873	3	0.00122675957545729	213.753657835457	0	0.0118507526806119
1	1	2000	250	Logistic	-147.440049214482	3	0.0142882397077647	-362.7295427986	3	0.00208351406882617	215.289493584119	0	0.0122047256389385
1	1	2000	250	Logistic	-185.615537736747	3	0.0141836110364989	-406.457880663555	3	0.000651112454433441	220.842342926808	0	0.0135324985820654
1	1	2000	250	Logistic	-165.65346502313	3	0.0134740068442334	-380.261789414811	3	0.000949612647266189	214.608324391681	0	0.0125243941969672
1	1	2000	250	Logistic	-98.5658768352217	3	0.0185103649593753	-395.345308864234	3	0.000532674934533642	296.779432029012	0	0.0179776900248416
1	1	2000	250	Logistic	-157.717718346206	3	0.0191460911337372	-421.324747798797	3	0.000745227109347552	263.607029452591	0	0.0184008640243896
1	1	2000	250	Logistic	-195.321592814058	3	0.0163183639630024	-411.422064871895	3	0.00239849848431122	216.100472057838	0	0.0139198654786912
1	1	2000	250	Logistic	-198.728574218002	3	0.010394395326038	-384.161913161495	3	0.000583334882357169	185.433338943493	0	0.00981106044368085
1	1	2000	250	Logistic	-169.02811758806	3	0.0153007271714653	-409.729802507408	3	0.000512437669256874	240.701684919348	0	0.0147882895022084
1	1	2000	250	Logistic	-208.793983280299	3	0.0079197542866002	-393.220743486974	3	0.000552786630744206	184.426760206675	0	0.00736696765585599
1	1	2000	250	Logistic	-227.735384619222	3	0.0144671744925935	-449.958985435128	3	0.000411960637437568	222.223600815907	0	0.0140552138551559
1	1	2000	250	Logistic	-176.262189941875	3	0.0144834935667949	-381.317943010083	3	0.000748722093956658	205.055753068208	0	0.0137347714728382
1	1	2000	250	Logistic	-221.527691469476	3	0.0139584284502391	-394.96033624203	3	0.000840185453002315	173.432644772554	0	0.0131182429972368
1	1	2000	250	Logistic	-186.089237128971	3	0.0136054570470486	-396.642610999339	3	0.000390025962206878	210.553373870368	0	0.0132154310848418
1	1	2000	250	Logistic	-177.104604134542	3	0.0169872042765792	-384.02910831077	3	0.000735208892090349	206.924504176228	0	0.0162519953844889
1	1	2000	250	Logistic	-180.956649515325	3	0.016696119436816	-374.801377333663	3	0.00106735101117236	193.844727818338	0	0.0156287684256437
1	1	2000	250	Logistic	-162.971703973491	3	0.0152268862416478	-339.684307095894	3	0.00129812147462783	176.712603122403	0	0.01392876476702
1	1	2000	250	Logistic	-178.688129201529	3	0.0182749173631022	-407.466686236442	3	0.00117794416896717	228.778557034912	0	0.017096973194135
1	1	2000	250	Logistic	-157.839141160438	3	0.0195972594594378	-411.813712784219	3	0.00146245412277793	253.974571623781	0	0.0181348053366598
1	1	2000	250	Logistic	-205.449950147649	3	0.0139851236540397	-420.494207862054	3	0.00106265601764213	215.044257714405	0	0.0129224676363976
1	1	2000	250	Logistic	-202.929571208454	3	0.0148873756451311	-378.28489702328	3	0.00115627696009496	175.355325814826	0	0.0137310986850362
1	1	2000	250	Logistic	-163.955418084753	3	0.0151300520706363	-405.491093953098	3	0.000491104201132728	241.535675868345	0	0.0146389478695036
1	1	2000	250	Logistic	-206.659197976661	3	0.0117908891968512	-409.41015323939	3	0.000468638146141532	202.75095526273	0	0.0113222510507096
1	1	2000	250	Logistic	-210.641038549701	3	0.0121907880159629	-407.06238110649	3	0.000501186083141464	196.421342556788	0	0.0116896019328214
1	1	2000	250	Logistic	-113.585449109055	3	0.0201110027057647	-364.512939333447	3	0.000449337976662524	250.927490224392	0	0.0196616647291022
1	1	2000	250	Logistic	-211.534323621142	3	0.0138341648845372	-395.608503062769	3	0.000693928904983496	184.074179441626	0	0.0131402359795537
1	1	2000	250	Logistic	-190.580597151798	3	0.0154384429629197	-401.949415548563	3	0.000339718346079062	211.368818396765	0	0.0150987246168407
1	1	2000	250	Logistic	-216.007840060229	3	0.0152342497697637	-421.784237114935	3	0.000654773428087515	205.776397054706	0	0.0145794763416762
1	1	2000	250	Logistic	-258.100630752324	3	0.0153919506602594	-417.544423504868	3	0.00180416611878173	159.443792752544	0	0.0135877845414777
1	1	2000	250	Logistic	-286.606246300441	3	0.010670527593752	-410.756010830976	3	0.0010686001590475	124.149764530536	0	0.00960192743470445
1	1	2000	250	Logistic	-309.767931662184	3	0.00921109794338481	-438.902580894254	3	0.000811122815501875	129.13464923207	0	0.00839997512788293
1	1	2000	250	Logistic	-160.169285261053	3	0.0152262505947862	-372.870369617192	3	0.000856635983529863	212.701084356139	0	0.0143696146112563
1	1	2000	250	Logistic	-218.266361741213	3	0.0128191854926562	-390.467499673197	3	0.00121203190845092	172.201137931985	0	0.0116071535842053
1	1	2000	250	Logistic	-159.457761247665	3	0.0211954727307912	-428.713214712063	3	0.00102316227890528	269.255453464397	0	0.0201723104518859
1	1	2000	250	Logistic	-153.056311643521	3	0.0176465136525861	-389.105251408343	3	0.00138007937959883	236.048939764822	0	0.0162664342729872
1	1	2000	250	Logistic	-192.761942662106	3	0.0147599612488489	-429.849641780155	3	0.000435855968054706	237.08769911805	0	0.0143241052807942
1	1	2000	250	Logistic	-196.959913485344	3	0.0118901729266749	-392.335298414297	3	0.00031635943049978	195.375384928952	0	0.0115738134961751
1	1	2000	250	Logistic	-194.230722884278	3	0.0143215388862162	-385.976699695591	3	0.000760156015990655	191.745976811313	0	0.0135613828702255
1	1	2000	250	Logistic	-210.172149232905	3	0.0112921973567692	-406.837626052051	3	0.000395960872611974	196.665476819146	0	0.0108962364841572
1	1	2000	250	Logistic	-182.095869098702	3	0.0155918753563056	-380.329063559264	3	0.00112733635518519	198.233194460561	0	0.0144645390011204
1	1	2000	250	Logistic	-164.03564206982	3	0.0184921309575445	-397.159007670999	3	0.000900033272464315	233.12336560118	0	0.0175920976850802
1	1	2000	250	Logistic	-158.57594032106	3	0.0141812864558518	-386.090872297507	3	0.00110670550457734	227.514931976447	0	0.0130745809512744
1	1	2000	250	Logistic	-189.586128514983	3	0.0150349271019629	-380.708550906766	3	0.000629747091488196	191.122422391783	0	0.0144051800104747
1	1	2000	250	Logistic	-216.807453662603	3	0.0144602736348441	-401.897980423106	3	0.000510564013206917	185.090526760503	0	0.0139497096216372
1	1	2000	250	Logistic	-218.493986184393	3	0.0125614484293339	-403.462661326768	3	0.000672077705396605	184.968675142375	0	0.0118893707239373
1	1	2000	250	Logistic	-256.002408622494	3	0.010875268186766	-383.925000550536	3	0.00162480625875408	127.922591928042	0	0.00925046192801188
1	1	2000	250	Logistic	-198.788922000158	3	0.0140356997703993	-418.303713949989	3	0.000457054542133759	219.514791949831	0	0.0135786452282655
1	1	2000	250	Logistic	-228.512583845245	3	0.0121679642667044	-387.107328599352	3	0.00149082507420155	158.594744754107	0	0.0106771391925028
1	1	2000	250	Logistic	-248.776711255821	3	0.0137851118928441	-431.33821835823	3	0.000897214211293154	182.561507102409	0	0.012887897681551
1	1	2000	250	Logistic	-185.603054489908	3	0.0154985532306136	-426.454988851789	3	0.00060104568893385	240.851934361882	0	0.0148975075416798
1	1	2000	250	Logistic	-186.834571714257	3	0.0146920280061475	-418.748674657109	3	0.000502617720320865	231.914102942852	0	0.0141894102858266
1	1	2000	250	Logistic	-209.476586330174	3	0.0131757161295885	-391.861960575566	3	0.000855971620231628	182.385374245392	0	0.0123197445093568
1	1	2000	250	Logistic	-208.551710430404	3	0.0139889931756069	-426.728506985119	3	0.0002750069098925	218.176796554715	0	0.0137139862657144
1	1	2000	250	Logistic	-200.25292391756	3	0.0140597771818485	-359.111014169223	3	0.000885795014038348	158.858090251663	0	0.0131739821678102
1	1	2000	250	Logistic	-200.159937557892	3	0.0148261917363348	-372.855507810505	3	0.00181564296365864	172.695570252613	0	0.0130105487726762
1	1	2000	250	Logistic	-205.313102986296	3	0.0131907205793365	-373.495605904723	3	0.00229070239284714	168.182502918427	0	0.0109000181864893
1	1	2000	250	Logistic	-209.341387203897	3	0.0121697013555555	-422.142722004975	3	0.00142900495965698	212.801334801079	0	0.0107406963958985
1	1	2000	250	Logistic	-200.194564744987	3	0.0159185039551003	-401.045946478942	3	0.00108393136732399	200.851381733954	0	0.0148345725877763
1	1	2000	250	Logistic	-155.562649675835	3	0.0162492151060331	-389.833135868438	3	0.00053464736111597	234.270486192602	0	0.0157145677449171
1	1	2000	250	Logistic	-143.474952150782	3	0.0143042261631294	-386.437866187598	3	0.000450320797294981	242.962914036816	0	0.0138539053658344
1	1	2000	250	Logistic	-183.935661407278	3	0.0147055738471576	-427.337233871136	3	0.000521630133925821	243.401572463858	0	0.0141839437132318
1	1	2000	250	Logistic	-197.963780900043	3	0.0144163139946874	-364.668441841676	3	0.000685310053038674	166.704660941633	0	0.0137310039416488
1	1	2000	250	Logistic	-282.308106043919	3	0.010376237016373	-400.896972300252	3	0.00125360318151221	118.588866256333	0	0.00912263383486084
1	1	2000	250	Logistic	-198.764208212842	3	0.0114938490590029	-350.657715165992	3	0.000267850076302719	151.893506953151	0	0.0112259989827002
1	1	2000	250	Logistic	-191.296204552707	3	0.0160587084254274	-392.934569509856	3	0.00136131612093875	201.638364957149	0	0.0146973923044886
1	1	2000	250	Logistic	-240.070444235367	3	0.0130570351172147	-401.078505848233	3	0.000478905409265136	161.008061612866	0	0.0125781297079496
1	1	2000	250	Logistic	-174.162760367261	3	0.0174930286940815	-392.5635546903	3	0.000505610521671353	218.400794323039	0	0.0169874181724101
1	1	2000	250	Logistic	-200.571076324138	3	0.0133916462957637	-373.581928340889	3	0.0012494575464154	173.01085201675	0	0.0121421887493483
1	1	2000	250	Logistic	-179.238494721321	3	0.0113374995468531	-400.644001007787	3	0.00032627848531216	221.405506286466	0	0.0110112210615409
1	1	2000	250	Logistic	-190.256441253528	3	0.0135239077986948	-394.870854735366	3	0.000464141961525921	204.614413481837	0	0.0130597658371688
1	1	2000	250	Logistic	-195.776228918264	3	0.0166359787857675	-409.753354826497	3	0.00174419113347025	213.977125908233	0	0.0148917876522973
1	1	2000	250	Logistic	-230.286723551233	3	0.0147279389044205	-400.469969616487	3	0.00125190481740204	170.183246065253	0	0.0134760340870185
1	1	2000	250	Logistic	-155.746166918186	3	0.0184928585446129	-415.704985683327	3	0.000320775265888304	259.958818765141	0	0.0181720832787246
1	1	2000	250	Logistic	-238.845803254093	3	0.0107989692121475	-433.770460794205	3	0.00115816223330895	194.924657540112	0	0.00964080697883852
1	1	2000	250	Logistic	-225.162784545106	3	0.0123569703346514	-412.139661513632	3	0.00069146842455004	186.976876968526	0	0.0116655019101013
1	1	2000	250	Logistic	-240.871033085893	3	0.0115472856915677	-404.060605576749	3	0.00101401092771962	163.189572490855	0	0.010533274763848
1	1	2000	250	Logistic	-237.652258018605	3	0.0117666878369898	-441.538978925284	3	0.00102883844610192	203.886720906679	0	0.0107378493908878
1	1	2000	250	Logistic	-199.217740354243	3	0.0146331781457927	-376.131564527255	3	0.00155632892556641	176.913824173011	0	0.0130768492202263
1	1	2000	250	Logistic	-166.054373826136	3	0.0167721918595843	-393.089496316476	3	0.00087102332544062	227.03512249034	0	0.0159011685341437
1	1	2000	250	Logistic	-161.491947736959	3	0.0162726821875118	-436.80878717042	3	0.000257051748867057	275.316839433461	0	0.0160156304386447
1	1	2000	250	Logistic	-162.380718413543	3	0.0190511408257989	-408.403879122366	3	0.000803404444513356	246.023160708823	0	0.0182477363812855
1	1	2000	250	Logistic	-242.950001276508	3	0.0124489299408484	-471.72904743741	3	0.000227411132814289	228.779046160902	0	0.0122215188080341
1	1	2000	250	Logistic	-218.064466935542	3	0.0141126384217477	-395.101706657541	3	0.000853450525209794	177.037239721999	0	0.0132591878965379
1	1	2000	250	Logistic	-151.860317629918	3	0.0174783482996951	-411.11064161698	3	0.000346855943645062	259.250323987062	0	0.01713149235605
1	1	2000	250	Logistic	-130.903603368747	3	0.0153731653991607	-369.106195003261	3	0.001297666893975	238.202591634515	0	0.0140754985051856
1	1	2000	250	Logistic	-217.31027486595	3	0.0138744038588324	-402.12421290568	3	0.000945683174413892	184.81393803973	0	0.0129287206844185
1	1	2000	250	Logistic	-224.155582619451	3	0.0122203891770351	-402.415914878206	3	0.000433519697933946	178.260332258755	0	0.0117868694791012
1	1	2000	250	Logistic	-158.961440887219	3	0.0151204480693797	-380.5547080415	3	0.000528670404724002	221.593267154281	0	0.0145917776646557
1	1	2000	250	Logistic	-122.877486812775	3	0.015752783605352	-383.880426673747	3	0.00111689655362066	261.002939860972	0	0.0146358870517314
1	1	2000	250	Logistic	-178.897974300898	3	0.0147846539224958	-379.481554583683	3	0.000500143965716959	200.583580282785	0	0.0142845099567788
1	1	2000	250	Logistic	-186.471994150284	3	0.0166680815632678	-411.122442187332	3	0.00129799579501989	224.650448037048	0	0.0153700857682479
1	1	2000	250	Logistic	-210.163849573539	3	0.0135572016394476	-428.723278262578	3	0.000161308943722511	218.559428689039	0	0.0133958926957251
1	1	2000	250	Logistic	-275.814334664061	3	0.0114437575073356	-409.616378199171	3	0.00130546094357709	133.80204353511	0	0.0101382965637586
1	1	2000	250	Logistic	-239.690940890363	3	0.0114008120680923	-433.960372122004	3	0.00100440117621428	194.269431231641	0	0.010396410891878
1	1	2000	250	Logistic	-168.464126374551	3	0.0174067027386043	-392.097624796826	3	0.000723138864491639	223.633498422274	0	0.0166835638741126
1	1	2000	250	Logistic	-185.580892197152	3	0.0159284625128557	-385.377799624166	3	0.000617059487067463	199.796907427014	0	0.0153114030257883
1	1	2000	250	Logistic	-205.165262838146	3	0.00983922748253654	-407.238078661258	3	0.000574888000638487	202.072815823112	0	0.00926433948189805
1	1	2000	250	Logistic	-186.346626472895	3	0.0127972084888039	-385.855824586719	3	0.00105278124037792	199.509198113824	0	0.011744427248426
1	1	2000	250	Logistic	-223.758093063188	3	0.010445700135648	-379.928836274622	3	0.000551764322325561	156.170743211434	0	0.00989393581332247
1	1	2000	250	Logistic	-185.780622794662	3	0.0132194382237495	-365.01924517338	3	0.00135693259326152	179.238622378717	0	0.011862505630488
1	1	2000	250	Logistic	-161.544188928851	3	0.0127035515572609	-438.656819788986	3	0.000644601223550215	277.112630860135	0	0.0120589503337107
1	1	2000	250	Logistic	-155.283787777892	3	0.0206219988734597	-373.239007539216	3	0.00181962867453793	217.955219761324	0	0.0188023701989218
1	1	2000	250	Logistic	-179.880878814256	3	0.0130223024891637	-412.93568936516	3	0.000419726413221216	233.054810550904	0	0.0126025760759425
1	1	2000	250	Logistic	-185.69903176582	3	0.0156895909315906	-395.280019074339	3	0.000239306888047204	209.580987308519	0	0.0154502840435434
1	1	2000	250	Logistic	-139.592446353175	3	0.0167777774355333	-383.711598918224	3	0.000814786948174364	244.119152565049	0	0.0159629904873589
1	1	2000	250	Logistic	-173.778920702409	3	0.0125269367393872	-411.196660651254	3	0.000500630622773473	237.417739948845	0	0.0120263061166137
1	1	2000	250	Logistic	-147.951677133463	3	0.016798165291857	-362.058385683281	3	0.00105891240034967	214.106708549818	0	0.0157392528915073
1	1	2000	250	Logistic	-228.129079977655	3	0.0116586151853461	-388.158465209297	3	0.000990934864371116	160.029385231641	0	0.010667680320975
1	1	2000	250	Logistic	-254.27500445703	3	0.00936014167714867	-354.563410073102	3	0.00103909560016809	100.288405616073	0	0.00832104607698058
1	1	2000	250	Logistic	-153.892170139433	3	0.0154814854732483	-394.340528762168	3	0.000827087449282916	240.448358622736	0	0.0146543980239654
1	1	2000	250	Logistic	-255.783332524717	3	0.0101120552681604	-372.640333140798	3	0.000791470566760059	116.85700061608	0	0.00932058470140035
1	1	2000	250	Logistic	-212.810476688529	3	0.0127764135704559	-426.646386830279	3	0.00128682160135589	213.83591014175	0	0.0114895919691001
1	1	2000	250	Logistic	-163.123268769562	3	0.0165458616236869	-410.362369437834	3	0.000712778060631987	247.239100668272	0	0.0158330835630549
1	1	2000	250	Logistic	-231.025576042372	3	0.0123803783152554	-400.982532214194	3	0.00070106896866642	169.956956171822	0	0.011679309346589
1	1	2000	250	Logistic	-193.818822240522	3	0.0131810160795837	-413.453851894062	3	7.99002235159353e-05	219.63502965354	0	0.0131011158560678
1	1	2000	250	Logistic	-191.767049742518	3	0.0149290878138532	-376.796189528942	3	0.000701213340332752	185.029139786423	0	0.0142278744735204
1	1	2000	250	Logistic	-262.559925996931	3	0.0115140230265521	-420.471494783114	3	0.00174998950963148	157.911568786183	0	0.00976403351692058
1	1	2000	250	Logistic	-191.93448271633	3	0.0158261294396322	-416.162247158139	3	0.000415779930034611	224.227764441809	0	0.0154103495095976
1	1	2000	250	Logistic	-191.114122976402	3	0.0137688310637295	-405.96708970539	3	0.00058033441408801	214.852966728988	0	0.0131884966496415
1	1	2000	250	Logistic	-263.922434565331	3	0.0101517044189413	-379.485880848235	3	0.00100734066625821	115.563446282904	0	0.00914436375268308
1	1	2000	250	Logistic	-219.454821409754	3	0.0153925452090214	-384.757887995127	3	0.00144409504905924	165.303066585373	0	0.0139484501599622
1	1	2000	250	Logistic	-205.241559607523	3	0.0148727997028008	-390.76330328296	3	0.000922311366777474	185.521743675437	0	0.0139504883360233
1	1	2000	250	Logistic	-170.160552857693	3	0.0157217576404165	-413.570986971291	3	0.000509834260969038	243.410434113598	0	0.0152119233794474
1	1	2000	250	Logistic	-223.61203066325	3	0.0150456021816932	-418.635672018808	3	0.000793246646766187	195.023641355558	0	0.014252355534927
1	1	2000	250	Logistic	-178.721919714987	3	0.0162536695879473	-339.257087080013	3	0.00261133340108751	160.535167365025	0	0.0136423361868598
1	1	2000	250	Logistic	-202.747661074251	3	0.0120879699210728	-387.683045644936	3	0.00151156124584044	184.935384570685	0	0.0105764086752324
1	1	2000	250	Logistic	-264.923389458859	3	0.0126281341011549	-428.451978745186	3	0.00121455803474308	163.528589286327	0	0.0114135760664118
1	1	2000	250	Logistic	-195.77666290712	3	0.0177396685337415	-367.993710753705	3	0.00175429390738381	172.217047846585	0	0.0159853746263577
1	1	2000	250	Logistic	-144.153886840948	3	0.0158974706090525	-412.468787899183	3	0.000351311391624672	268.314901058235	0	0.0155461592174278
1	1	2000	250	Logistic	-228.022465094974	3	0.0134123613715317	-414.965427601154	3	0.000771293546182078	186.94296250618	0	0.0126410678253496
1	1	2000	250	Logistic	-321.360499668718	3	0.00884101355462859	-414.569522458183	3	0.00194749110304743	93.2090227894642	0	0.00689352245158117
1	1	2000	250	Logistic	-173.600498047252	3	0.0145903042440276	-434.542838953056	3	0.000138064634633786	260.942340905804	0	0.0144522396093938
1	1	2000	250	Logistic	-224.012722625492	3	0.0121403316446395	-395.3051332639	3	0.000731036833673649	171.292410638408	0	0.0114092948109658
1	1	2000	250	Logistic	-208.550239575051	3	0.0124347320988961	-367.551003576861	3	0.00106515082605309	159.00076400181	0	0.0113695812728431
1	1	2000	250	Logistic	-180.436493843208	3	0.0140327978960952	-384.312672464114	3	0.000765318439988324	203.876178620906	0	0.0132674794561069
1	1	2000	250	Logistic	-118.026472181902	3	0.0180619489906699	-372.766839963297	3	0.000377428548299329	254.740367781394	0	0.0176845204423706
1	1	2000	250	Logistic	-156.369702938307	3	0.0133241952649101	-422.819978884225	3	0.000149107661062017	266.450275945918	0	0.0131750876038481
1	1	2000	250	Logistic	-211.052260695085	3	0.0126719414381357	-371.633572513382	3	0.000494762324345409	160.581311818297	0	0.0121771791137903
1	1	2000	250	Logistic	-123.279954309661	3	0.0188898505064644	-426.787707934469	3	0.00105835943210769	303.507753624808	0	0.0178314910743567
1	1	2000	250	Logistic	-195.833203800064	3	0.0130804835373051	-370.993002327671	3	0.00076999163508023	175.159798527607	0	0.0123104919022249
1	1	2000	250	Logistic	-206.626424833187	3	0.0141654582132609	-409.729694731789	3	0.000857748530141353	203.103269898602	0	0.0133077096831195
1	1	2000	250	Logistic	-186.799658257836	3	0.0126661107093518	-376.624139385282	3	0.00108559872663493	189.824481127447	0	0.0115805119827168
1	1	2000	250	Logistic	-203.628537357538	3	0.0161880113089873	-413.314494382332	3	0.00149192789527206	209.685957024794	0	0.0146960834137152
1	1	2000	250	Logistic	-231.072717223859	3	0.0124867316595409	-364.74288095852	3	0.00195712210888711	133.670163734661	0	0.0105296095506538
1	1	2000	250	Logistic	-240.292927620985	3	0.0122879698770402	-400.677984011853	3	0.000963811911117371	160.385056390868	0	0.0113241579659228
1	1	2000	250	Logistic	-182.56072870048	3	0.0162834889770892	-396.489031325053	3	0.00095406562633774	213.928302624572	0	0.0153294233507514
1	1	2000	250	Logistic	-220.508505385617	3	0.0132686441951063	-422.675763692707	3	0.000781070347396285	202.16725830709	0	0.01248757384771
1	1	2000	250	Logistic	-195.228671252326	3	0.0130381968436976	-395.0135366624	3	0.000415780674175011	199.784865410074	0	0.0126224161695226
1	1	2000	250	Logistic	-213.040319785027	3	0.0129758878584093	-403.351101195228	3	0.00111229985637615	190.3107814102	0	0.0118635880020332
1	1	2000	250	Logistic	-216.34724438166	3	0.00954795176474169	-371.431101527925	3	0.00125530209277371	155.083857146265	0	0.00829264967196798
1	1	2000	250	Logistic	-174.380551673989	3	0.0132941830176816	-369.710108032844	3	0.000737964297562207	195.329556358855	0	0.0125562187201194
1	1	2000	250	Logistic	-181.520661040057	3	0.0182660598706229	-388.812915282622	3	0.00065365177608973	207.292254242565	0	0.0176124080945332
1	1	2000	250	Logistic	-220.708392545795	3	0.013416766480625	-444.402973006881	3	0.000321605590885465	223.694580461087	0	0.0130951608897396
1	1	2000	250	Logistic	-203.409057021816	3	0.0142972073462582	-371.47993824353	3	0.00209611487614671	168.070881221715	0	0.0122010924701115
1	1	2000	250	Logistic	-167.210332558413	3	0.0166694195043017	-418.321806583544	3	0.000556258423204363	251.111474025131	0	0.0161131610810973
1	1	2000	250	Logistic	-207.68874775358	3	0.0125333234889272	-400.992126101334	3	0.00109049840236717	193.303378347754	0	0.0114428250865601
1	1	2000	250	Logistic	-175.749488484353	3	0.0122041822427427	-394.226122969474	3	0.000221997874811551	218.476634485121	0	0.0119821843679311
1	1	2000	250	Logistic	-158.583702124168	3	0.0136488500898646	-342.486005196345	3	0.000534830928840978	183.902303072176	0	0.0131140191610237
1	1	2000	250	Logistic	-189.929623441706	3	0.0123053813233868	-395.025405891301	3	0.000497734993665228	205.095782449594	0	0.0118076463297216
1	1	2000	250	Logistic	-141.56905286127	3	0.0189362629322379	-365.96348434061	3	0.000959721420088466	224.39443147934	0	0.0179765415121494
1	1	2000	250	Logistic	-226.803006869189	3	0.0134139367398647	-382.507007727118	3	0.00167815526923853	155.704000857929	0	0.0117357814706261
1	1	2000	250	Logistic	-223.200967795886	3	0.012251480906116	-407.388080355653	3	0.00110647156547249	184.187112559767	0	0.0111450093406435
1	1	2000	250	Logistic	-236.233521745522	3	0.0131235757329423	-405.590013183997	3	0.00120197265067155	169.356491438475	0	0.0119216030822708
1	1	2000	250	Logistic	-202.463247705866	3	0.011611675574061	-362.847144809909	3	0.00122412745483924	160.383897104043	0	0.0103875481192218
1	1	2000	250	Logistic	-216.9213547326	3	0.0120059649984457	-370.315664533155	3	0.000764234596380289	153.394309800555	0	0.0112417304020654
1	1	2000	250	Logistic	-220.272424340697	3	0.0124202700325255	-423.588333868561	3	0.00115996040382425	203.315909527864	0	0.0112603096287012
1	1	2000	250	Logistic	-178.699879150293	3	0.0178642760132305	-391.08001774133	3	0.000867474783905844	212.380138591036	0	0.0169968012293246
1	1	2000	250	Logistic	-212.524304585598	3	0.0144515529378596	-401.585694961021	3	0.00118228295520296	189.061390375423	0	0.0132692699826566
1	1	2000	250	Logistic	-207.374186882798	3	0.01418548120372	-377.488972057278	3	0.000814888799631288	170.11478517448	0	0.0133705924040887
1	1	2000	250	Logistic	-219.797903486606	3	0.0149207522969255	-415.535044294093	3	0.00112758072010523	195.737140807486	0	0.0137931715768203
1	1	2000	250	Logistic	-176.693377653846	3	0.0153908360279	-389.462765968493	3	0.000809517659732481	212.769388314647	0	0.0145813183681676
1	1	2000	250	Logistic	-206.115540928164	3	0.0145870600010756	-410.648617898027	3	0.000749018479728822	204.533076969862	0	0.0138380415213467
1	1	2000	250	Logistic	-152.102621078644	3	0.0140436990004316	-362.132800319957	3	0.000522420110620054	210.030179241313	0	0.0135212788898116
1	1	2000	250	Logistic	-204.99476332489	3	0.0109601497860812	-381.667840897611	3	0.000694203156190886	176.673077572721	0	0.0102659466298903
1	1	2000	250	Logistic	-200.693973400433	3	0.0173525874261262	-443.678021600761	3	0.000453159259203988	242.984048200328	0	0.0168994281669222
1	1	2000	250	Logistic	-200.18980502965	3	0.0126082749973113	-431.326131320274	3	0.000480730464812182	231.136326290624	0	0.0121275445324991
1	1	2000	250	Logistic	-218.832513650852	3	0.0121687490177523	-390.061370201252	3	0.000795502570904189	171.228856550401	0	0.0113732464468481
1	1	2000	250	Logistic	-231.961670953939	3	0.0109412002432928	-379.874506481874	3	0.00130892060266668	147.912835527936	0	0.00963227964062611
1	1	2000	250	Logistic	-218.546132499297	3	0.012099395485068	-437.20416725874	3	0.000942139596246477	218.658034759444	0	0.0111572558888215
1	1	2000	250	Logistic	-189.636246302355	3	0.0119172392284544	-426.274164525639	3	0.000488219640990095	236.637918223284	0	0.0114290195874643
1	1	2000	250	Logistic	-229.580914131132	3	0.0136158051876341	-466.021135153907	3	0.000465774813221665	236.440221022775	0	0.0131500303744124
1	1	2000	250	Logistic	-175.87337543242	3	0.0108562717500716	-377.038832671883	3	0.00112684637246367	201.165457239463	0	0.00972942537760797
1	1	2000	250	Logistic	-185.56653163354	3	0.0103803185067916	-378.421894823349	3	0.00111086975758884	192.855363189809	0	0.0092694487492028
1	1	2000	250	Logistic	-193.676490351072	3	0.0156340479613818	-400.305499642372	3	0.000818888657042807	206.6290092913	0	0.014815159304339
1	1	2000	250	Logistic	-199.812753771616	3	0.0135420903925805	-411.071623071077	3	0.000605440095229257	211.258869299461	0	0.0129366502973513
1	1	2000	250	Logistic	-274.058378656031	3	0.0123609893837719	-449.52922877564	3	0.00068984015675112	175.470850119609	0	0.0116711492270207
1	1	2000	250	Logistic	-239.644656904802	3	0.0109817189866246	-419.475317646831	3	0.000486720642901492	179.830660742029	0	0.0104949983437231
1	1	2000	250	Logistic	-148.252810315987	3	0.0171349115743971	-415.124003507336	3	0.000632519433467428	266.871193191349	0	0.0165023921409297
1	1	2000	250	Logistic	-162.730807911603	3	0.0188078534911768	-390.236404610661	3	0.00110568308458203	227.505596699058	0	0.0177021704065948
1	1	2000	250	Logistic	-202.100161419556	3	0.011943559194738	-319.661867159973	3	0.00178495804055939	117.561705740417	0	0.0101586011541786
1	1	2000	250	Logistic	-172.822055662574	3	0.0143849306859309	-390.393974465926	3	0.000640476637644939	217.571918803352	0	0.013744454048286
1	1	2000	250	Logistic	-199.788899629556	3	0.0132412160691134	-406.05473982105	3	0.000356155125484967	206.265840191494	0	0.0128850609436284
1	1	2000	250	Logistic	-259.888548227378	3	0.00932629312946381	-395.443473261967	3	0.00143227523020388	135.554925034589	0	0.00789401789925994
1	1	2000	250	Logistic	-192.403815758732	3	0.015410237628558	-432.297559805327	3	0.00120136914176608	239.893744046595	0	0.014208868486792
1	1	2000	250	Logistic	-165.674673473259	3	0.0161388429604826	-396.972388953257	3	0.000319577869882939	231.297715479998	0	0.0158192650905997
1	1	2000	250	Logistic	-206.851990483214	3	0.0156567069180079	-394.42472908415	3	0.00039608798877984	187.572738600936	0	0.015260618929228
1	1	2000	250	Logistic	-225.708808428494	3	0.0098685999876213	-357.290237836195	3	0.00163270386205541	131.581429407702	0	0.00823589612556589
1	1	2000	250	Logistic	-251.841662430022	3	0.0100843821367043	-419.294523404248	3	0.000279476454380389	167.452860974227	0	0.00980490568232395
1	1	2000	250	Logistic	-184.166741463175	3	0.0147857286075711	-405.887428996001	3	0.000794503002886002	221.720687532826	0	0.0139912256046851
1	1	2000	250	Logistic	-195.251817224029	3	0.0152677755253885	-379.214135520706	3	0.00194598242044428	183.962318296677	0	0.0133217931049442
1	1	2000	250	Logistic	-166.864414401051	3	0.0195513896220493	-393.61415410678	3	0.00153264750144124	226.749739705729	0	0.018018742120608
1	1	2000	250	Logistic	-177.528984003281	3	0.015412343136931	-436.742247647343	3	0.000520805449388245	259.213263644062	0	0.0148915376875427
1	1	2000	250	Logistic	-244.247292965881	3	0.0123683061197079	-395.470314922974	3	0.00133793432625626	151.223021957093	0	0.0110303717934516
1	1	2000	250	Logistic	-241.244129771042	3	0.00952527820331577	-340.433547781914	3	0.00193473095875376	99.1894180108722	0	0.00759054724456201
1	1	2000	250	Logistic	-194.678243773599	3	0.0113799944189938	-365.411659061316	3	0.000197442269612001	170.733415287717	0	0.0111825521493818
1	1	2000	250	Logistic	-239.355329864232	3	0.0140204626719044	-456.46258470145	3	0.000566547823420022	217.107254837218	0	0.0134539148484844
1	1	2000	250	Logistic	-210.735954295179	3	0.0137901808936612	-420.727603779053	3	0.000734578483996265	209.991649483874	0	0.0130556024096649
1	1	2000	250	Logistic	-218.302654385533	3	0.0120397535712556	-396.34941238148	3	0.000738966325988695	178.046757995947	0	0.0113007872452669
1	1	2000	250	Logistic	-248.759435985889	3	0.014547448142946	-456.344954357191	3	0.000746152221957917	207.585518371302	0	0.013801295920988
1	1	2000	250	Logistic	-239.942122182158	3	0.0121389861604807	-378.375799318262	3	0.00118653842429763	138.433677136104	0	0.0109524477361831
1	1	2000	250	Logistic	-177.504810312277	3	0.0157376216989319	-368.886280536817	3	0.0015434913089435	191.38147022454	0	0.0141941303899884
1	1	2000	250	Logistic	-208.890210053543	3	0.014037755213247	-377.675297582292	3	0.000646952027654955	168.785087528749	0	0.013390803185592
1	1	2000	250	Logistic	-225.263410630222	3	0.0146387975463505	-466.641010442407	3	0.00060140816124179	241.377599812184	0	0.0140373893851087
1	1	2000	250	Logistic	-201.248610753439	3	0.0115619784093837	-372.177375198688	3	0.000566400279989931	170.928764445249	0	0.0109955781293938
1	1	2000	250	Logistic	-172.237760606891	3	0.0158988597585758	-415.164863223308	3	0.000353790788827711	242.927102616417	0	0.015545068969748
1	1	2000	250	Logistic	-203.189702755604	3	0.0133196929271072	-425.618630916737	3	0.000567121932658284	222.428928161133	0	0.0127525709944489
1	1	2000	250	Logistic	-198.81330324737	3	0.0131575859556636	-434.383286684914	3	0.00040182492540319	235.569983437545	0	0.0127557610302605
1	1	2000	250	Logistic	-208.863870593438	3	0.0118175952232974	-423.65180808612	3	0.000527465498201123	214.787937492682	0	0.0112901297250962
1	1	2000	250	Logistic	-248.858764754502	3	0.0104736807522481	-390.039076890915	3	0.00110842126330879	141.180312136412	0	0.00936525948893934
1	1	2000	250	Logistic	-177.661458315577	3	0.0129842312528776	-395.145360321898	3	0.000508758647118037	217.48390200632	0	0.0124754726057596
1	1	2000	250	Logistic	-205.172731023067	3	0.0146959142923257	-401.457856631686	3	0.000908661901906475	196.28512560862	0	0.0137872523904192
1	1	2000	250	Logistic	-184.304751809845	3	0.012038686901666	-424.276236377553	3	0.000686028270450583	239.971484567709	0	0.0113526586312154
1	1	2000	250	Logistic	-188.450987728741	3	0.0188273566536395	-395.028610451454	3	0.000435219993548841	206.577622722714	0	0.0183921366600906
1	1	2000	250	Logistic	-189.491557541544	3	0.0144451301963324	-401.247970665557	3	0.000512611983568805	211.756413124013	0	0.0139325182127636
1	1	2000	250	Logistic	-231.764276495719	3	0.011385453686725	-409.666461411208	3	0.00099515299092205	177.902184915488	0	0.0103903006958029
1	1	2000	250	Logistic	-191.184593949609	3	0.0162339778698755	-437.699199175174	3	0.000448700750686802	246.514605225564	0	0.0157852771191887
1	1	2000	250	Logistic	-202.700380427796	3	0.0138994783506533	-396.744618224001	3	0.00119102705944412	194.044237796205	0	0.0127084512912091
1	1	2000	250	Logistic	-200.904918851311	3	0.0124912824764779	-409.791690459722	3	0.000391328172601021	208.88677160841	0	0.0120999543038769
1	1	2000	250	Logistic	-187.297756543732	3	0.0127662952714192	-433.025529263307	3	0.000338563773385162	245.727772719575	0	0.012427731498034
1	1	2000	250	Logistic	-206.835790455568	3	0.0147152300835053	-382.709379098146	3	0.000607724183942817	175.873588642578	0	0.0141075058995625
1	1	2000	250	Logistic	-230.573379889578	3	0.0119441940596061	-415.763227838167	3	0.000513206828858757	185.189847948588	0	0.0114309872307473
1	1	2000	250	Logistic	-155.957794414706	3	0.0141662067652881	-401.207717942689	3	0.000291614798919661	245.249923527983	0	0.0138745919663685
1	1	2000	250	Logistic	-219.229370253016	3	0.0131142482081278	-410.136028355411	3	0.000268420838970461	190.906658102395	0	0.0128458273691573
1	1	2000	250	Logistic	-199.157167353149	3	0.0136615334672171	-377.597012069999	3	0.00163212337083321	178.439844716851	0	0.0120294100963839
1	1	2000	250	Logistic	-268.98445061611	3	0.0123237528778914	-420.45543186957	3	0.00105982289233506	151.470981253459	0	0.0112639299855564
1	1	2000	250	Logistic	-172.677635266143	3	0.0147141978996632	-373.19903283948	3	0.000809524887365924	200.521397573338	0	0.0139046730122973
1	1	2000	250	Logistic	-185.611762480007	3	0.0144656876904269	-389.776486665877	3	0.000834325042526038	204.16472418587	0	0.0136313626479009
1	1	2000	250	Logistic	-225.716049488566	3	0.0140079109666538	-426.824619529179	3	0.00101752089006013	201.108570040613	0	0.0129903900765936
1	1	2000	250	Logistic	-191.943014650433	3	0.0155151990426557	-413.919352421257	3	0.00172413696985415	221.976337770824	0	0.0137910620728016
1	1	2000	250	Logistic	-182.261578325859	3	0.0126982450072527	-378.531126288065	3	0.00167955799740433	196.269547962206	0	0.0110186870098483
1	1	2000	250	Logistic	-201.134457542772	3	0.0147296455109213	-398.408247073498	3	0.0002626994105888	197.273789530726	0	0.0144669461003325
1	1	2000	250	Logistic	-205.013224408577	3	0.0127716312873838	-359.316710401186	3	0.000921153448063896	154.303485992608	0	0.0118504778393199
1	1	2000	250	Logistic	-211.46533227409	3	0.0180632699230862	-384.17909225413	3	0.00163769274229428	172.71375998004	0	0.016425577180792
1	1	2000	250	Logistic	-160.496199203497	3	0.0143853576017989	-434.531189418671	3	0.000321966485515802	274.034990215173	0	0.0140633911162831
1	1	2000	250	Logistic	-217.75906109091	3	0.0135298254624745	-365.340477206705	3	0.00231439083536478	147.581416115794	0	0.0112154346271097
1	1	2000	250	Logistic	-188.339244576809	3	0.0133793423194838	-352.711676650165	3	0.00101330531624707	164.372432073356	0	0.0123660370032367
1	1	2000	250	Logistic	-218.086054513726	3	0.0134127513662773	-382.362571928083	3	0.00255933923191111	164.276517414358	0	0.0108534121343661
1	1	2000	250	Logistic	-185.861464167788	3	0.0126758852367847	-406.159718766733	3	0.000377262044885306	220.298254598945	0	0.0122986231918993
1	1	2000	250	Logistic	-142.662023235501	3	0.0191016617090318	-416.859104040334	3	0.00035162472399512	274.197080804833	0	0.0187500369850367
1	1	2000	250	Logistic	-210.428449842797	3	0.00974603917497532	-406.406195218516	3	0.000340009896543992	195.977745375719	0	0.00940602927843133
1	1	2000	250	Logistic	-197.709380814732	3	0.0134595780847628	-384.961795568008	3	0.000314140689090701	187.252414753276	0	0.0131454373956721
1	1	2000	250	Logistic	-225.542274287041	3	0.0113968373260417	-363.212944202596	3	0.00195515455201752	137.670669915556	0	0.00944168277402418
1	1	2000	250	Logistic	-202.842761530971	3	0.0151414358032052	-401.848261121651	3	0.0020945454014778	199.00549959068	0	0.0130468904017274
1	1	2000	250	Logistic	-223.450840509213	3	0.0131717380642369	-399.873763423275	3	0.000482876700067858	176.422922914062	0	0.0126888613641691
1	1	2000	250	Logistic	-180.328723841481	3	0.0134424869396924	-355.837874630148	3	0.000996757222884403	175.509150788667	0	0.012445729716808
1	1	2000	250	Logistic	-182.206187123094	3	0.0117050109964293	-371.514025846973	3	0.000736730517300046	189.307838723879	0	0.0109682804791292
1	1	2000	250	Logistic	-179.370483962561	3	0.0158203852784746	-389.124076155666	3	0.000703648119964873	209.753592193105	0	0.0151167371585097
1	1	2000	250	Logistic	-165.940492898832	3	0.0163414374744004	-401.364530363064	3	0.000632171905820305	235.424037464232	0	0.0157092655685801
1	1	2000	250	Logistic	-128.653631358284	3	0.0156787150931551	-352.060739504011	3	0.000656694792008521	223.407108145727	0	0.0150220203011466
1	1	2000	250	Logistic	-216.61709503503	3	0.0131437758693505	-377.033685805739	3	0.00159905381201749	160.416590770709	0	0.011544722057333
1	1	2000	250	Logistic	-172.473490245241	3	0.0144918922375461	-416.932719854405	3	0.00084289497790505	244.459229609164	0	0.013648997259641
1	1	2000	250	Logistic	-242.936701611542	3	0.0119905544044295	-409.947803531673	3	0.00120164060027605	167.011101920131	0	0.0107889138041534
1	1	2000	250	Logistic	-214.483011805077	3	0.0135188633626556	-415.781891519744	3	0.00121434348139105	201.298879714666	0	0.0123045198812645
1	1	2000	250	Logistic	-240.668096118527	3	0.0139864579234093	-398.867507244217	3	0.000856235868520036	158.19941112569	0	0.0131302220548893
1	1	2000	250	Logistic	-219.616436350388	3	0.0114698314624108	-420.751116439071	3	0.000865376981450994	201.134680088683	0	0.0106044544809598
1	1	2000	250	Logistic	-195.422146802996	3	0.0128183783880651	-382.022812413715	3	0.00054681915809634	186.600665610719	0	0.0122715592299688
1	1	2000	250	Logistic	-241.90608518478	3	0.0140848982162907	-400.229111835664	3	0.00134157458322232	158.323026650884	0	0.0127433236330683
1	1	2000	250	Logistic	-218.322306965884	3	0.0121868105969207	-412.449418984957	3	0.00105831627151829	194.127112019073	0	0.0111284943254025
1	1	2000	250	Logistic	-140.937853255384	3	0.0198032953484291	-407.35462062713	3	0.000723102533087407	266.416767371746	0	0.0190801928153417
1	1	2000	250	Logistic	-222.249436087484	3	0.0130394450384616	-422.81022878341	3	0.000221527356095327	200.560792695926	0	0.0128179176823662
1	1	2000	250	Logistic	-215.45975409905	3	0.0134920116196505	-392.570236911487	3	0.00134469560664869	177.110482812437	0	0.0121473160130018
1	1	2000	250	Logistic	-187.544755672781	3	0.0132241459657922	-344.879657700261	3	0.00207836646665427	157.33490202748	0	0.0111457794991379
1	1	2000	250	Logistic	-200.820056279668	3	0.0162465000658584	-400.009088989044	3	0.00105254668348254	199.189032709376	0	0.0151939533823759
1	1	2000	250	Logistic	-214.036275974208	3	0.0120939835196965	-390.35687711779	3	0.000697608847159533	176.320601143583	0	0.011396374672537
1	1	2000	250	Logistic	-210.062429875851	3	0.012975321451675	-452.472768922417	3	0.000187167082878016	242.410339046566	0	0.012788154368797
1	1	2000	250	Logistic	-189.417297637138	3	0.0146443557575944	-418.41382321429	3	0.00058336228574475	228.996525577152	0	0.0140609934718497
1	1	2000	250	Logistic	-226.695843780468	3	0.0110650914818571	-417.07730036353	3	0.000635531723130012	190.381456583062	0	0.0104295597587271
1	1	2000	250	Logistic	-191.491157351532	3	0.0125860289727054	-357.558515912283	3	0.000894347781377182	166.067358560751	0	0.0116916811913283
1	1	2000	250	Logistic	-204.532186189304	3	0.0124769223814034	-375.645674187402	3	0.000743752267815635	171.113487998099	0	0.0117331701135878
1	1	2000	250	Logistic	-152.956142055502	3	0.0232252599371773	-400.652393265253	3	0.00157906807985424	247.696251209751	0	0.0216461918573231
1	1	2000	250	Logistic	-153.825959919228	3	0.0182318574872556	-380.777196820442	3	0.000400753065434842	226.951236901214	0	0.0178311044218207
1	1	2000	250	Logistic	-194.240562083362	3	0.0164187366947385	-419.566213767249	3	0.00126367614390846	225.325651683887	0	0.01515506055083
1	1	2000	250	Logistic	-172.947032236385	3	0.0148286938599233	-402.523998542836	3	0.000780652418838609	229.576966306451	0	0.0140480414410847
1	1	2000	250	Logistic	-158.454219312808	3	0.0160585528821196	-397.395431667235	3	0.000207959796672088	238.941212354428	0	0.0158505930854475
1	1	2000	250	Logistic	-193.03360334003	3	0.0173786224144801	-412.545420198878	3	0.00104657298381122	219.511816858848	0	0.0163320494306689
1	1	2000	250	Logistic	-272.960785562117	3	0.00996159084130443	-415.812529232424	3	0.00121689767671589	142.851743670307	0	0.00874469316458855
1	1	2000	250	Logistic	-186.68568976085	3	0.0130145784325765	-405.169038237074	3	0.00166524536829018	218.483348476224	0	0.0113493330642863
1	1	2000	250	Logistic	-191.041298705503	3	0.0133099509603987	-420.097222822702	3	0.000394763496219682	229.055924117199	0	0.012915187464179
1	1	2000	250	Logistic	-142.315084206265	3	0.0148512154403672	-357.971988378543	3	0.000333162914075148	215.656904172278	0	0.014518052526292
1	1	2000	250	Logistic	-196.648065922984	3	0.0161132261402265	-385.413201140249	3	0.00222299066041226	188.765135217265	0	0.0138902354798143
1	1	2000	250	Logistic	-175.278949122909	3	0.0152971976638662	-404.467258245738	3	0.00180848476398691	229.188309122828	0	0.0134887128998793
1	1	2000	250	Logistic	-195.717692323646	3	0.0172786300871448	-405.76338790636	3	0.000360293667929495	210.045695582714	0	0.0169183364192153
1	1	2000	250	Logistic	-202.970680646282	3	0.010359146903283	-391.001399112958	3	0.000964973116263043	188.030718466676	0	0.00939417378701996
1	1	2000	250	Logistic	-177.028374260062	3	0.016100574501701	-399.743009076461	3	0.000785856182830857	222.714634816399	0	0.0153147183188702
1	1	2000	250	Logistic	-189.031067544231	3	0.0160019760618169	-399.880898918679	3	0.00058868645548873	210.849831374449	0	0.0154132896063281
1	1	2000	250	Logistic	-168.730462610421	3	0.0162055991729191	-394.336971141868	3	0.000884204785090774	225.606508531448	0	0.0153213943878284
1	1	2000	250	Logistic	-183.36642537901	3	0.0121252139476219	-413.922831939932	3	0.000840105173126945	230.556406560922	0	0.0112851087744949
1	1	2000	250	Logistic	-198.868715271129	3	0.0137324914325519	-396.227854168661	3	0.000899234689142766	197.359138897532	0	0.0128332567434091
2	1	2000	250	Runge	-338.927529501629	3	0.00350206497436927	-400.173588179655	3	0.000601607229361196	61.2460586780259	0	0.00290045774500807
2	1	2000	250	Runge	-278.139046112101	3	0.00384828291570135	-324.920534373582	2	0.000839122995902064	46.781488261481	1	0.00300915991979929
2	1	2000	250	Runge	-315.439016623221	3	0.00519706880273644	-442.814823932798	3	0.000486686278241769	127.375807309577	0	0.00471038252449467
2	1	2000	250	Runge	-323.790165068532	3	0.00418337813580548	-403.295535103581	3	0.000935905556478613	79.5053700350488	0	0.00324747257932686
2	1	2000	250	Runge	-268.671939371323	3	0.00710978999831741	-389.824362993651	3	0.00119917891904356	121.152423622328	0	0.00591061107927385
2	1	2000	250	Runge	-332.596639200986	3	0.00430451952197681	-427.900966430003	3	0.000710442262327306	95.3043272290166	0	0.0035940772596495
2	1	2000	250	Runge	-347.918869800905	3	0.00261816874180755	-402.250808178089	3	0.000357871967092046	54.3319383771839	0	0.0022602967747155
2	1	2000	250	Runge	-267.851703498676	3	0.00531451384940759	-373.502382230229	2	0.00064330873771948	105.650678731553	1	0.00467120511168811
2	1	2000	250	Runge	-292.443161620099	3	0.00527692686564789	-389.289805657851	3	0.000782844530217816	96.8466440377513	0	0.00449408233543007
2	1	2000	250	Runge	-329.046665490474	3	0.00447097438706287	-403.707072850319	3	0.000553036682075736	74.6604073598443	0	0.00391793770498714
2	1	2000	250	Runge	-287.953016561853	3	0.00601377345823311	-417.333253692046	3	0.000975139915674268	129.380237130193	0	0.00503863354255884
2	1	2000	250	Runge	-326.931363391487	3	0.00667006971734178	-394.782805868609	3	0.00210162663246288	67.8514424771221	0	0.0045684430848789
2	1	2000	250	Runge	-294.961859297789	3	0.00493523116508979	-354.286011262658	2	0.00142846455196193	59.324151964869	1	0.00350676661312786
2	1	2000	250	Runge	-264.727085358068	3	0.00684080765411639	-379.844480331613	3	0.00126729842706686	115.117394973545	0	0.00557350922704952
2	1	2000	250	Runge	-279.706012402438	3	0.00576342034883839	-417.827188314268	3	0.000805013968581229	138.12117591183	0	0.00495840638025716
2	1	2000	250	Runge	-295.367475857966	3	0.00522918423732711	-381.990056700192	3	0.000468272735838794	86.6225808422265	0	0.00476091150148831
2	1	2000	250	Runge	-292.111274762522	3	0.00569067866956822	-363.621089582492	3	0.000858013333264388	71.5098148199706	0	0.00483266533630384
2	1	2000	250	Runge	-298.919977386804	3	0.00337690216260889	-371.008193600688	3	0.000571619757071751	72.088216213884	0	0.00280528240553713
2	1	2000	250	Runge	-370.937322559685	3	0.00489395396316729	-423.442880151266	2	0.00137174775825658	52.505557591581	1	0.00352220620491071
2	1	2000	250	Runge	-297.745434996545	3	0.00519041526455802	-342.169049479332	3	0.0012371124777436	44.4236144827871	0	0.00395330278681442
2	1	2000	250	Runge	-325.80033092129	3	0.00428074016925702	-356.329276152608	3	0.0017933083074825	30.5289452313183	0	0.00248743186177452
2	1	2000	250	Runge	-368.562117771732	3	0.00340632461549661	-437.234131288727	3	0.000391048353263845	68.6720135169952	0	0.00301527626223277
2	1	2000	250	Runge	-335.294445171384	3	0.00539576902147036	-400.578056028944	3	0.000712710579042832	65.2836108575607	0	0.00468305844242753
2	1	2000	250	Runge	-321.787770126422	3	0.0052997071657783	-407.401428170309	2	0.000467716765356904	85.6136580438874	1	0.0048319904004214
2	1	2000	250	Runge	-339.706475517015	3	0.00613031193331182	-421.521770664396	3	0.00177550294467228	81.8152951473812	0	0.00435480898863954
2	1	2000	250	Runge	-297.261349298164	3	0.00360510231391759	-309.721158151523	3	0.00215971709253294	12.4598088533593	0	0.00144538522138465
2	1	2000	250	Runge	-312.742490544809	3	0.003107873818702	-360.13125615865	3	0.000745966765927052	47.3887656138414	0	0.00236190705277495
2	1	2000	250	Runge	-352.122879326922	3	0.0034904554922632	-380.537938099447	3	0.00115046886348028	28.4150587725243	0	0.00233998662878292
2	1	2000	250	Runge	-333.351670692639	3	0.00484114380443966	-369.584412680069	3	0.00182495836508691	36.2327419874304	0	0.00301618543935275
2	1	2000	250	Runge	-276.396383928905	3	0.00653757451769477	-392.270622532815	3	0.000608884098347216	115.87423860391	0	0.00592869041934755
2	1	2000	250	Runge	-330.557424265364	3	0.00308409647506702	-419.497571376577	3	0.000505032158817974	88.9401471112132	0	0.00257906431624904
2	1	2000	250	Runge	-313.289588740178	3	0.00529786939679419	-377.852947799346	3	0.000797278013583586	64.5633590591679	0	0.00450059138321061
2	1	2000	250	Runge	-291.384711421336	3	0.00550755005173826	-358.490779145302	3	0.00109280024524454	67.1060677239662	0	0.00441474980649372
2	1	2000	250	Runge	-350.056948236405	3	0.00393354255722872	-430.446612912738	3	0.000361037349339913	80.389664676333	0	0.00357250520788881
2	1	2000	250	Runge	-307.801759749254	3	0.00572457511022965	-369.869440441126	3	0.00163700092774896	62.0676806918722	0	0.00408757418248069
2	1	2000	250	Runge	-276.70071147791	3	0.00502110442766826	-364.792485161449	2	0.000912155068011445	88.0917736835394	1	0.00410894935965681
2	1	2000	250	Runge	-278.895832070874	3	0.00412024414311477	-371.473339461645	3	0.000910116477104441	92.577507390771	0	0.00321012766601033
2	1	2000	250	Runge	-339.496717123706	3	0.00382043445344641	-406.473050996291	3	0.000868853176161943	66.9763338725845	0	0.00295158127728447
2	1	2000	250	Runge	-336.193610701071	3	0.00348797923785566	-387.32924949876	3	0.000452980029377083	51.1356387976889	0	0.00303499920847858
2	1	2000	250	Runge	-324.636062109655	3	0.00351307355686464	-399.778786371002	3	0.00062686354694258	75.1427242613468	0	0.00288621000992207
2	1	2000	250	Runge	-295.70213148719	3	0.00539238939541792	-446.003948618162	3	0.000658289441194345	150.301817130972	0	0.00473409995422358
2	1	2000	250	Runge	-268.485343679103	3	0.00633355393784639	-382.939288233901	3	0.000906977480485818	114.453944554798	0	0.00542657645736057
2	1	2000	250	Runge	-283.406128028519	3	0.0054435305140771	-404.196680892828	3	0.00103206674122738	120.790552864309	0	0.00441146377284972
2	1	2000	250	Runge	-305.421634416848	3	0.00326051215014138	-346.733862687481	3	0.000811432133156305	41.3122282706333	0	0.00244908001698508
2	1	2000	250	Runge	-334.212537149489	3	0.0038986753256075	-403.444663493456	3	0.000996180461472763	69.2321263439667	0	0.00290249486413474
2	1	2000	250	Runge	-324.798243520418	3	0.00275545778378965	-364.531525857527	3	0.000593586470738272	39.7332823371098	0	0.00216187131305138
2	1	2000	250	Runge	-329.949011966164	3	0.00334526085851047	-391.24394736121	3	0.00039134069782544	61.2949353950462	0	0.00295392016068503
2	1	2000	250	Runge	-306.954690534931	3	0.00236216433336933	-403.323135061037	3	0.000588659305610568	96.368444526106	0	0.00177350502775876
2	1	2000	250	Runge	-283.351674446006	3	0.00439447519120267	-398.311904687418	3	0.000766676782462101	114.960230241412	0	0.00362779840874057
2	1	2000	250	Runge	-317.56965896565	3	0.00621786250240116	-415.544314011058	3	0.00131201203466331	97.9746550454085	0	0.00490585046773786
2	1	2000	250	Runge	-331.048212843163	3	0.00368188279539535	-390.717935582393	3	0.00111200110820856	59.6697227392298	0	0.00256988168718679
2	1	2000	250	Runge	-276.789945233754	3	0.00412045408816521	-377.987201021259	3	0.000891656175165337	101.197255787505	0	0.00322879791299987
2	1	2000	250	Runge	-317.445272061771	3	0.00536582302787109	-397.811766621893	3	0.000752674309030624	80.366494560122	0	0.00461314871884047
2	1	2000	250	Runge	-299.427852416706	3	0.00596795314836599	-365.931536441733	3	0.00149216509141415	66.503684025027	0	0.00447578805695184
2	1	2000	250	Runge	-309.650684479667	3	0.00481743794760885	-410.938511845047	3	0.000890870606753419	101.28782736538	0	0.00392656734085543
2	1	2000	250	Runge	-354.052305396664	3	0.00422000914207808	-404.770447735162	3	0.000986521021382455	50.718142338498	0	0.00323348812069563
2	1	2000	250	Runge	-310.098751692329	3	0.00324894695618571	-376.706131948941	3	0.000918564075098129	66.6073802566117	0	0.00233038288108758
2	1	2000	250	Runge	-288.187817023099	3	0.00366859556964441	-401.551924526595	3	0.00103789690192569	113.364107503496	0	0.00263069866771872
2	1	2000	250	Runge	-366.912103096472	3	0.00417516761269596	-424.907945860585	3	0.000705984379536198	57.9958427641132	0	0.00346918323315977
2	1	2000	250	Runge	-295.370518025936	3	0.005805499781973	-407.822133403796	3	0.000678348733776821	112.45161537786	0	0.00512715104819618
2	1	2000	250	Runge	-354.193171964933	3	0.00508259470392899	-419.331391374882	3	0.0013907670371444	65.1382194099482	0	0.00369182766678459
2	1	2000	250	Runge	-379.553993352252	3	0.00409259379791089	-403.882926584288	3	0.00228202456013304	24.3289332320359	0	0.00181056923777784
2	1	2000	250	Runge	-352.569422146248	3	0.00226883954342931	-395.119682106208	2	0.00059788091590443	42.5502599599596	1	0.00167095862752488
2	1	2000	250	Runge	-333.566152249309	3	0.00402144340178943	-385.487326674724	3	0.000936137026518293	51.9211744254156	0	0.00308530637527114
2	1	2000	250	Runge	-340.602048276802	3	0.00481675870453461	-390.066030781018	3	0.00124849707580679	49.4639825042158	0	0.00356826162872782
2	1	2000	250	Runge	-264.558037911261	3	0.00589843331320348	-357.435445741071	3	0.00114021642846044	92.87740782981	0	0.00475821688474304
2	1	2000	250	Runge	-373.58679864337	3	0.0049048187159869	-473.447134765316	3	0.000822509948377325	99.8603361219462	0	0.00408230876760957
2	1	2000	250	Runge	-309.593905257712	3	0.00604571303862828	-370.996784216547	3	0.00135121569440442	61.4028789588348	0	0.00469449734422386
2	1	2000	250	Runge	-303.613596045407	3	0.00482023737435328	-383.277833641198	3	0.0013045576657241	79.6642375957917	0	0.00351567970862918
2	1	2000	250	Runge	-307.097805241678	3	0.00401781226829882	-359.591581002091	3	0.00064960945069702	52.4937757604131	0	0.0033682028176018
2	1	2000	250	Runge	-316.268241790796	3	0.00524193132504041	-410.024569074504	3	0.00157610319610403	93.7563272837086	0	0.00366582812893637
2	1	2000	250	Runge	-336.124531538489	3	0.00416985057563427	-410.822772823046	3	0.000407552169144216	74.6982412845567	0	0.00376229840649006
2	1	2000	250	Runge	-304.056325302668	3	0.00522645167606147	-384.079556793864	3	0.00114267209527479	80.0232314911965	0	0.00408377958078668
2	1	2000	250	Runge	-303.782145921558	3	0.00450558755227236	-433.091210579882	3	0.000722668369034376	129.309064658324	0	0.00378291918323798
2	1	2000	250	Runge	-317.396138602267	3	0.00385105299348853	-386.76419749146	2	0.000384578257915823	69.3680588891929	1	0.00346647473557271
2	1	2000	250	Runge	-330.652203410108	3	0.00399828010727015	-388.316240369878	3	0.000707662876675672	57.6640369597694	0	0.00329061723059448
2	1	2000	250	Runge	-351.979724403418	3	0.00325977537001643	-408.931535842124	2	0.000684308638605128	56.9518114387059	1	0.0025754667314113
2	1	2000	250	Runge	-302.026055824944	3	0.0038281682333625	-408.573180039533	3	0.000831367868237162	106.547124214589	0	0.00299680036512534
2	1	2000	250	Runge	-311.544637069809	3	0.00567983297528805	-380.339052685371	3	0.0014727358004228	68.7944156155613	0	0.00420709717486524
2	1	2000	250	Runge	-300.249786371908	3	0.00364784529974155	-365.208553097379	3	0.000553458660358342	64.9587667254714	0	0.0030943866393832
2	1	2000	250	Runge	-308.755968582636	3	0.00450496497405208	-390.919012890821	3	0.000692582085544211	82.1630443081845	0	0.00381238288850786
2	1	2000	250	Runge	-369.567558401214	3	0.00342106010896593	-439.368377248663	2	0.000513210208712948	69.8008188474487	1	0.00290784990025298
2	1	2000	250	Runge	-271.391798272254	3	0.00475255964688404	-367.988705580794	2	0.000988941295600943	96.5969073085401	1	0.0037636183512831
2	1	2000	250	Runge	-301.753737562057	3	0.00420198810986382	-391.738640392275	3	0.000384772591243584	89.9849028302181	0	0.00381721551862023
2	1	2000	250	Runge	-310.91036360839	3	0.0037363388052686	-357.634284306213	3	0.00101168768777969	46.7239206978225	0	0.00272465111748891
2	1	2000	250	Runge	-311.989758490891	3	0.00550997991652267	-393.549092324407	3	0.000760751808853541	81.5593338335165	0	0.00474922810766913
2	1	2000	250	Runge	-296.779525683452	3	0.006764987199906	-415.033700238455	3	0.000854061296842694	118.254174555003	0	0.0059109259030633
2	1	2000	250	Runge	-308.228459135228	3	0.00400033788265625	-379.290237864915	3	0.00117375041796865	71.0617787296869	0	0.0028265874646876
2	1	2000	250	Runge	-349.497084129206	3	0.00248981443904815	-393.544514483177	2	0.000485691919838367	44.0474303539702	1	0.00200412251920979
2	1	2000	250	Runge	-292.154753678241	3	0.00626547402884063	-416.521038025136	3	0.00135584244078181	124.366284346895	0	0.00490963158805882
2	1	2000	250	Runge	-323.320312527821	3	0.0055700342721274	-429.011966881309	3	0.000539853087677701	105.691654353488	0	0.0050301811844497
2	1	2000	250	Runge	-293.830348579307	3	0.00491633995409444	-380.027120780279	3	0.000780658713295584	86.1967722009723	0	0.00413568124079886
2	1	2000	250	Runge	-319.872714182878	3	0.00476622818417945	-395.858941272939	2	0.00116602677440024	75.9862270900604	1	0.00360020140977922
2	1	2000	250	Runge	-308.570095581231	3	0.00504032302501228	-409.457127550277	3	0.000921668330373776	100.887031969046	0	0.0041186546946385
2	1	2000	250	Runge	-337.132958148831	3	0.00261610037592404	-364.707657884615	3	0.00114843522159022	27.5746997357842	0	0.00146766515433382
2	1	2000	250	Runge	-276.42466938119	3	0.00429343393673029	-335.95520167504	3	0.000549722242636352	59.5305322938503	0	0.00374371169409394
2	1	2000	250	Runge	-303.880359845214	3	0.00475853443414118	-401.749867343323	2	0.000431619936856431	97.869507498109	1	0.00432691449728475
2	1	2000	250	Runge	-345.020933833228	3	0.00575290520957147	-431.591100180129	3	0.000822037846064142	86.5701663469009	0	0.00493086736350733
2	1	2000	250	Runge	-327.924665482351	3	0.00451753012521251	-400.990597476976	2	0.000289654446186203	73.065931994625	1	0.00422787567902631
2	1	2000	250	Runge	-359.422449404169	3	0.00394384615047095	-409.654223158349	2	0.00124086928267768	50.2317737541806	1	0.00270297686779328
2	1	2000	250	Runge	-332.389059011985	3	0.0051123939090075	-402.115370646613	3	0.00104453325128381	69.7263116346288	0	0.00406786065772369
2	1	2000	250	Runge	-341.08473745078	3	0.00360374458455182	-425.410575069341	3	0.000230634730707544	84.3258376185617	0	0.00337310985384428
2	1	2000	250	Runge	-333.123751498543	3	0.00358686495276932	-352.43663513211	3	0.00192691034742315	19.3128836335672	0	0.00165995460534617
2	1	2000	250	Runge	-326.709560772907	3	0.00403368397339663	-423.791360208081	3	0.000346568563296016	97.081799435174	0	0.00368711541010062
2	1	2000	250	Runge	-301.889340043625	3	0.0061091031640126	-400.626218143575	3	0.000914861158322654	98.7368780999497	0	0.00519424200568994
2	1	2000	250	Runge	-327.132495862521	3	0.00474957880076874	-402.249530803371	3	0.000896089356783324	75.11703494085	0	0.00385348944398541
2	1	2000	250	Runge	-332.796474366387	3	0.00431564735607586	-404.128562099698	3	0.0006056920252213	71.3320877333112	0	0.00370995533085456
2	1	2000	250	Runge	-321.91307238812	3	0.00303571595368396	-388.908242605941	3	0.000406988063106077	66.9951702178207	0	0.00262872789057788
2	1	2000	250	Runge	-302.436490989521	3	0.00643865158512148	-403.232188611454	3	0.00213171567711508	100.795697621933	0	0.0043069359080064
2	1	2000	250	Runge	-287.934763533923	3	0.00490949044430919	-409.972046689273	3	0.000399872289573495	122.037283155349	0	0.0045096181547357
2	1	2000	250	Runge	-334.036516814027	3	0.00440836771854603	-419.522374203462	3	0.00078229984766768	85.4858573894346	0	0.00362606787087835
2	1	2000	250	Runge	-327.545212748129	3	0.00433352043071326	-355.311227340867	2	0.00213165469432671	27.7660145927381	1	0.00220186573638655
2	1	2000	250	Runge	-334.211320279107	3	0.00546996915713618	-417.214173100028	3	0.00114689629703845	83.0028528209206	0	0.00432307286009773
2	1	2000	250	Runge	-359.41229877423	3	0.00430437552833826	-399.118439312898	2	0.000420538654260267	39.7061405386678	1	0.00388383687407799
2	1	2000	250	Runge	-313.252851731237	3	0.00332329807418782	-344.812113112823	3	0.000861890724175096	31.5592613815855	0	0.00246140735001272
2	1	2000	250	Runge	-323.374941046584	3	0.00339641417665172	-374.444255327977	3	0.00127535896057341	51.069314281393	0	0.00212105521607831
2	1	2000	250	Runge	-308.882534477509	3	0.00532438530325091	-362.62252218522	3	0.00115932534446965	53.739987707711	0	0.00416505995878125
2	1	2000	250	Runge	-267.652346222974	3	0.00621321910384185	-363.960617539236	3	0.00128969880788656	96.3082713162627	0	0.00492352029595529
2	1	2000	250	Runge	-283.419727622148	3	0.00568036341148902	-376.634959640068	3	0.00110150591923634	93.2152320179197	0	0.00457885749225268
2	1	2000	250	Runge	-287.252851417015	3	0.00560945563602838	-338.026991806463	3	0.00140887620761741	50.774140389448	0	0.00420057942841097
2	1	2000	250	Runge	-306.843810049591	3	0.00515916593119521	-417.159678426101	3	0.000547340758361663	110.31586837651	0	0.00461182517283355
2	1	2000	250	Runge	-335.495576706101	3	0.00356031983942263	-429.130925453625	3	0.000563067358313938	93.6353487475244	0	0.0029972524811087
2	1	2000	250	Runge	-278.351077315826	3	0.00590144791454698	-378.004999470317	3	0.00136113507626586	99.6539221544902	0	0.00454031283828112
2	1	2000	250	Runge	-321.088979974449	3	0.0051979733322356	-407.939238869937	2	0.00100311042288551	86.8502588954872	1	0.00419486290935009
2	1	2000	250	Runge	-308.480990446019	3	0.00317489274407617	-355.235152292765	3	0.000791610208828084	46.7541618467459	0	0.00238328253524808
2	1	2000	250	Runge	-227.008220345013	3	0.0068253123182011	-366.908637277202	3	0.00139987586831477	139.900416932189	0	0.00542543644988633
2	1	2000	250	Runge	-331.210936586712	3	0.00645094697788643	-417.008310253923	3	0.0013476207477298	85.7973736672117	0	0.00510332623015664
2	1	2000	250	Runge	-281.750257089169	3	0.00398738938260522	-323.784478088956	3	0.00103879136890222	42.0342209997871	0	0.00294859801370299
2	1	2000	250	Runge	-306.29452175043	3	0.00621056823240363	-402.415302063216	3	0.000943365009271219	96.1207803127854	0	0.00526720322313241
2	1	2000	250	Runge	-277.188961064967	3	0.00467534341920941	-357.209954819574	3	0.000463316072277092	80.0209937546069	0	0.00421202734693232
2	1	2000	250	Runge	-306.613965609105	3	0.00547636910006772	-397.199084000742	3	0.000780745210307684	90.5851183916364	0	0.00469562388976004
2	1	2000	250	Runge	-337.978296576619	3	0.00378134220339174	-418.597182696462	3	0.000983224170480242	80.6188861198427	0	0.00279811803291149
2	1	2000	250	Runge	-323.9373599586	3	0.00611527874210011	-373.250004293819	3	0.00187238136430866	49.312644335219	0	0.00424289737779145
2	1	2000	250	Runge	-338.118271515561	3	0.00494975730733728	-387.920182166304	3	0.00184616204771501	49.801910650743	0	0.00310359525962227
2	1	2000	250	Runge	-278.188128192495	3	0.00611652609121393	-393.940321492336	3	0.00108217940032416	115.752193299841	0	0.00503434669088977
2	1	2000	250	Runge	-323.65466429271	3	0.00435850000557373	-449.32379049264	3	0.000217205133974699	125.66912619993	0	0.00414129487159903
2	1	2000	250	Runge	-292.785731723058	3	0.00490006998140909	-386.041625080143	3	0.00090827836262593	93.2558933570853	0	0.00399179161878316
2	1	2000	250	Runge	-270.259607951288	3	0.0054883244664818	-353.67235031412	3	0.000931924574045671	83.4127423628325	0	0.00455639989243613
2	1	2000	250	Runge	-251.299257351339	3	0.00540328105523655	-354.942226722394	3	0.000970770845913239	103.642969371054	0	0.00443251020932331
2	1	2000	250	Runge	-355.563754781311	3	0.00417774501548317	-414.785005265398	3	0.000861582667975456	59.2212504840874	0	0.00331616234750772
2	1	2000	250	Runge	-286.923027999893	3	0.00512916128840374	-362.908560985271	3	0.000827140562633251	75.9855329853776	0	0.00430202072577049
2	1	2000	250	Runge	-316.532073960041	3	0.00489838480280934	-392.838705928025	3	0.000456091732101994	76.3066319679841	0	0.00444229307070735
2	1	2000	250	Runge	-271.746517989582	3	0.00603923916546564	-367.984519211108	3	0.00094737889573027	96.2380012215261	0	0.00509186026973537
2	1	2000	250	Runge	-267.66598578081	3	0.00535281500178687	-381.541641132829	3	0.000509312341190992	113.875655352019	0	0.00484350266059588
2	1	2000	250	Runge	-339.773482872346	3	0.00553433730303811	-447.38104882658	2	0.000614816517194766	107.607565954234	1	0.00491952078584334
2	1	2000	250	Runge	-295.021468974233	3	0.00565925790125026	-402.030594890876	3	0.00022717904290459	107.009125916643	0	0.00543207885834567
2	1	2000	250	Runge	-290.26503167464	3	0.00516134952798759	-399.079077703471	3	0.00078127652621549	108.814046028831	0	0.0043800730017721
2	1	2000	250	Runge	-251.197556867286	3	0.00559326650280415	-368.959346939905	3	0.000699740535030721	117.761790072619	0	0.00489352596777343
2	1	2000	250	Runge	-306.601326656985	3	0.00364340508808228	-374.311808086113	3	0.000293259343967197	67.7104814291284	0	0.00335014574411509
2	1	2000	250	Runge	-318.262979811634	3	0.00530906011903583	-421.144826699377	3	0.000476548704461998	102.881846887743	0	0.00483251141457384
2	1	2000	250	Runge	-293.718630284852	3	0.00532603360321	-396.123513492797	3	0.000387577603005712	102.404883207945	0	0.00493845600020429
2	1	2000	250	Runge	-296.710309736208	3	0.00589314679822459	-408.051977701252	3	0.000875620708160948	111.341667965044	0	0.00501752609006364
2	1	2000	250	Runge	-296.50365255834	3	0.00500697978860302	-431.42649230817	3	0.000355378619114805	134.92283974983	0	0.00465160116948821
2	1	2000	250	Runge	-308.915783073224	3	0.00251042997653242	-351.589379730322	3	0.000373267366690167	42.6735966570978	0	0.00213716260984225
2	1	2000	250	Runge	-269.678765851404	3	0.00598647808521513	-379.545971079342	3	0.000323785376016521	109.867205227938	0	0.00566269270919861
2	1	2000	250	Runge	-319.915788323329	3	0.00519104767443508	-413.337568586787	3	0.000604671896698091	93.4217802634575	0	0.00458637577773699
2	1	2000	250	Runge	-308.595843180994	3	0.00392020528048104	-342.51500201295	2	0.00138694149446712	33.9191588319554	1	0.00253326378601393
2	1	2000	250	Runge	-307.572560154626	3	0.00470343795301237	-421.69055422566	2	0.000306181514052719	114.117994071033	1	0.00439725643895965
2	1	2000	250	Runge	-295.409513839028	3	0.00494621820255212	-403.575204377089	3	0.000589033987860775	108.165690538061	0	0.00435718421469135
2	1	2000	250	Runge	-326.916430415175	3	0.00455070771023725	-396.309737330585	3	0.000582192275403334	69.3933069154099	0	0.00396851543483392
2	1	2000	250	Runge	-320.173200972193	3	0.00447530457192768	-387.31117815593	3	0.0011206000240211	67.1379771837372	0	0.00335470454790658
2	1	2000	250	Runge	-285.479939157847	3	0.00354128026349663	-374.429346461119	3	0.001032852878316	88.9494073032716	0	0.00250842738518063
2	1	2000	250	Runge	-292.610028246279	3	0.00358449013078661	-391.111963306699	3	0.000136668663375435	98.5019350604196	0	0.00344782146741118
2	1	2000	250	Runge	-324.478644044915	3	0.00553739147082204	-406.194945517711	3	0.0010323057681017	81.7163014727955	0	0.00450508570272034
2	1	2000	250	Runge	-322.273693855952	3	0.00268876572034545	-405.090542677248	3	0.0010595962544613	82.8168488212951	0	0.00162916946588415
2	1	2000	250	Runge	-307.529234981473	3	0.00341220342284471	-364.987223166194	3	0.00090763360016905	57.4579881847209	0	0.00250456982267566
2	1	2000	250	Runge	-259.270429565995	3	0.0057327709017264	-356.505628415416	3	0.00150186669207859	97.235198849421	0	0.00423090420964781
2	1	2000	250	Runge	-339.12158780651	3	0.00332167047711437	-397.374444586391	3	0.000508674370713125	58.2528567798811	0	0.00281299610640125
2	1	2000	250	Runge	-307.604588403396	3	0.00470253982728732	-406.251460846132	3	0.000528994131640402	98.6468724427359	0	0.00417354569564692
2	1	2000	250	Runge	-330.69068990834	3	0.00413010403477603	-406.803510324112	2	0.00102784684119296	76.1128204157721	1	0.00310225719358306
2	1	2000	250	Runge	-272.814920181832	3	0.00538487012682514	-406.517808459965	3	0.000482311846386219	133.702888278134	0	0.00490255828043892
2	1	2000	250	Runge	-305.723036690882	3	0.00496429613022612	-390.248014219224	3	0.000902848093152937	84.5249775283422	0	0.00406144803707318
2	1	2000	250	Runge	-286.620394959933	3	0.00517447815788645	-348.575637880017	3	0.00101120651881109	61.9552429200838	0	0.00416327163907537
2	1	2000	250	Runge	-363.011330430971	3	0.00291816191569428	-403.553931816377	3	0.000564872335340137	40.5426013854063	0	0.00235328958035415
2	1	2000	250	Runge	-283.531652107435	3	0.00354759050246569	-376.559189789381	3	0.000749806348500464	93.0275376819461	0	0.00279778415396523
2	1	2000	250	Runge	-300.685436159599	3	0.00535262927224381	-367.64026485086	3	0.00128965110436901	66.9548286912614	0	0.00406297816787481
2	1	2000	250	Runge	-299.030960550435	3	0.00505097159965334	-364.650583212383	2	0.000737502145197426	65.6196226619479	1	0.00431346945445591
2	1	2000	250	Runge	-328.393065674405	3	0.00488430477499242	-389.695530122991	3	0.00137236359648601	61.3024644485859	0	0.00351194117850641
2	1	2000	250	Runge	-280.102972262039	3	0.00611732620657193	-374.081191393212	2	0.00115994111950794	93.978219131173	1	0.00495738508706398
2	1	2000	250	Runge	-292.11022218238	3	0.00555548388270836	-411.624097690101	3	0.000491285646389104	119.513875507721	0	0.00506419823631925
2	1	2000	250	Runge	-333.236039185652	3	0.00416676472751694	-381.835475214951	3	0.00152708860574946	48.5994360292991	0	0.00263967612176748
2	1	2000	250	Runge	-327.733314004034	3	0.00439616600929486	-364.81065219096	3	0.00157787698441175	37.0773381869257	0	0.00281828902488311
2	1	2000	250	Runge	-294.017448169294	3	0.00560021203394253	-376.85068349736	3	0.00112459813889268	82.8332353280655	0	0.00447561389504985
2	1	2000	250	Runge	-350.731093824138	3	0.00408343701254805	-432.528944904397	3	0.000835449894388459	81.7978510802589	0	0.00324798711815959
2	1	2000	250	Runge	-294.496486410501	3	0.0043848180052585	-374.514956378826	3	0.00111947425170028	80.0184699683244	0	0.00326534375355822
2	1	2000	250	Runge	-286.408590872738	3	0.00505985626607759	-353.36247772195	3	0.000738913673348738	66.9538868492116	0	0.00432094259272885
2	1	2000	250	Runge	-277.816224572155	3	0.00574358130472289	-346.932241872726	3	0.00116250639302288	69.1160173005716	0	0.00458107491170001
2	1	2000	250	Runge	-324.500742676622	3	0.0034970156842748	-381.806879245515	3	0.000634153180901512	57.3061365688925	0	0.00286286250337329
2	1	2000	250	Runge	-377.628408184332	3	0.00431507915339067	-431.845299539563	2	0.0013730024750301	54.2168913552308	1	0.00294207667836057
2	1	2000	250	Runge	-293.153392419473	3	0.00546830467475977	-386.392718152569	3	0.00120931768312191	93.239325733096	0	0.00425898699163786
2	1	2000	250	Runge	-275.091898268275	3	0.00737074020671969	-391.70379140531	3	0.000983191399016501	116.611893137035	0	0.00638754880770319
2	1	2000	250	Runge	-302.738551647718	3	0.00550565341990842	-396.017211394708	3	0.000835260852070304	93.2786597469891	0	0.00467039256783812
2	1	2000	250	Runge	-337.731130482481	3	0.00430818782015888	-402.689819110043	3	0.000781590890461729	64.9586886275618	0	0.00352659692969715
2	1	2000	250	Runge	-274.97305756692	3	0.00517760395292777	-401.602654376716	3	0.000974776954840601	126.629596809797	0	0.00420282699808717
2	1	2000	250	Runge	-293.559714939751	3	0.00521139845568002	-416.258848022714	3	0.000630626746755548	122.699133082963	0	0.00458077170892447
2	1	2000	250	Runge	-337.787592017223	3	0.00252174564379563	-367.968327959138	3	0.000757869936452187	30.1807359419155	0	0.00176387570734344
2	1	2000	250	Runge	-286.431535170671	3	0.00447498906615436	-331.907698781759	3	0.000850911481247207	45.476163611088	0	0.00362407758490715
2	1	2000	250	Runge	-251.723760024731	3	0.00387159327052348	-352.226583144984	3	0.000938292368264225	100.502823120254	0	0.00293330090225926
2	1	2000	250	Runge	-275.996061505445	3	0.00529563977385857	-359.63105849594	3	0.00164666487052211	83.6349969904954	0	0.00364897490333646
2	1	2000	250	Runge	-329.346403416916	3	0.00435675829418265	-405.59700152947	3	0.000407188133403316	76.250598112554	0	0.00394957016077934
2	1	2000	250	Runge	-293.786721667721	3	0.00589067569854951	-395.64879731389	3	0.00121694106730275	101.862075646169	0	0.00467373463124676
2	1	2000	250	Runge	-316.350908176459	3	0.00424958702888272	-406.463683989861	3	0.000544234511380391	90.1127758134018	0	0.00370535251750233
2	1	2000	250	Runge	-301.425552546544	3	0.00494922534687679	-383.130908583374	3	0.000687650462934186	81.7053560368294	0	0.0042615748839426
2	1	2000	250	Runge	-345.094176091467	3	0.00428808733530908	-440.605193362895	3	0.000734130196514959	95.5110172714281	0	0.00355395713879413
2	1	2000	250	Runge	-318.34886454827	3	0.00372373741786499	-396.290032551623	3	0.000407470121199372	77.9411680033524	0	0.00331626729666562
2	1	2000	250	Runge	-296.047576618878	3	0.00479922325504173	-398.744852864827	3	0.000934027607159668	102.697276245949	0	0.00386519564788206
2	1	2000	250	Runge	-313.347494330772	3	0.00239468558566887	-354.347809197029	3	0.000682350978519482	41.0003148662569	0	0.00171233460714939
2	1	2000	250	Runge	-327.471176512684	3	0.00442527683953586	-399.518834197958	2	0.000732222991217821	72.0476576852738	1	0.00369305384831804
2	1	2000	250	Runge	-337.964910532411	3	0.00421730690344029	-405.325748055397	3	0.00136097483009437	67.3608375229859	0	0.00285633207334592
2	1	2000	250	Runge	-338.779174493543	3	0.00378141044011181	-356.13071567912	3	0.00173827676326914	17.3515411855774	0	0.00204313367684267
2	1	2000	250	Runge	-331.946725709305	3	0.00560664327718543	-405.097007959549	2	0.000711769963195445	73.1502822502438	1	0.00489487331398999
2	1	2000	250	Runge	-332.512430390379	3	0.00581171774450733	-417.471357284998	3	0.00142655563313284	84.9589268946196	0	0.00438516211137449
2	1	2000	250	Runge	-344.389045509208	3	0.00331798981966337	-396.335355930575	3	0.000406596932869147	51.946310421367	0	0.00291139288679422
2	1	2000	250	Runge	-262.989077047496	3	0.00544989878576219	-382.800887626422	3	0.00157247299755991	119.811810578925	0	0.00387742578820228
2	1	2000	250	Runge	-336.259917059234	3	0.00384630490504441	-377.259936720841	3	0.000984836651516438	41.0000196616069	0	0.00286146825352797
2	1	2000	250	Runge	-309.822841295503	3	0.00468345938531337	-386.980476148137	3	0.000751368052805951	77.1576348526345	0	0.00393209133250742
2	1	2000	250	Runge	-303.023885081945	3	0.00506794140928309	-420.461445844297	3	0.000522776206922243	117.437560762351	0	0.00454516520236085
2	1	2000	250	Runge	-334.974262141117	3	0.00421612964853492	-424.979747313555	2	0.000614892294373615	90.0054851724386	1	0.0036012373541613
2	1	2000	250	Runge	-256.988760599144	3	0.0063653590132068	-386.734921371395	3	0.00130981624317106	129.746160772251	0	0.00505554277003574
2	1	2000	250	Runge	-292.802256285152	3	0.00559791172031787	-385.283522852466	3	0.000511636625134377	92.4812665673142	0	0.00508627509518349
2	1	2000	250	Runge	-303.891799130206	3	0.00418441421332023	-407.493690088199	3	0.000854109347979204	103.601890957993	0	0.00333030486534102
2	1	2000	250	Runge	-332.421913441208	3	0.00598377624006813	-393.700048650259	2	0.00120075730607873	61.2781352090502	1	0.00478301893398939
2	1	2000	250	Runge	-321.864033998328	3	0.00303906314741968	-355.978934483709	2	0.00134463605385136	34.1149004853814	1	0.00169442709356832
2	1	2000	250	Runge	-262.027503217244	3	0.00563141614291239	-366.993926863252	3	0.000731904175284089	104.966423646008	0	0.00489951196762831
2	1	2000	250	Runge	-295.477608598269	3	0.00638348239980424	-382.397148338197	3	0.000552243961401124	86.9195397399278	0	0.00583123843840312
2	1	2000	250	Runge	-278.209533691371	3	0.0065250084024337	-376.090405976256	3	0.000545107470660675	97.8808722848852	0	0.00597990093177303
2	1	2000	250	Runge	-282.988105288921	3	0.00551720051530016	-358.764496741548	3	0.00131475253148248	75.7763914526271	0	0.00420244798381769
2	1	2000	250	Runge	-281.1818850671	3	0.00485715923426464	-376.854017691433	3	0.00067505223080442	95.6721326243332	0	0.00418210700346022
2	1	2000	250	Runge	-363.616989330903	3	0.00398864149173991	-436.342798444538	3	0.000743791438104903	72.7258091136346	0	0.003244850053635
2	1	2000	250	Runge	-338.513348430623	3	0.00510111050588384	-376.850364422221	3	0.00158192456176336	38.3370159915975	0	0.00351918594412048
2	1	2000	250	Runge	-298.798053015956	3	0.00443787230338947	-367.849151058497	3	0.00131188252164126	69.0510980425414	0	0.0031259897817482
2	1	2000	250	Runge	-289.514920690037	3	0.00362210391709141	-347.905512157712	3	0.00107664768414887	58.3905914676743	0	0.00254545623294254
2	1	2000	250	Runge	-314.533066593969	3	0.0057596150434668	-387.459377597439	3	0.00118561344135664	72.9263110034697	0	0.00457400160211016
2	1	2000	250	Runge	-307.92128564027	3	0.00480695111919086	-352.325899054459	3	0.00113874685041045	44.4046134141889	0	0.00366820426878041
2	1	2000	250	Runge	-315.422475261787	3	0.00397181325280387	-400.693502372482	3	0.00109293528864292	85.2710271106944	0	0.00287887796416095
2	1	2000	250	Runge	-309.187218680368	3	0.00654237726179838	-364.851711621244	3	0.00247344162944479	55.6644929408767	0	0.0040689356323536
2	1	2000	250	Runge	-272.184243853957	3	0.00601199611146565	-377.982295478884	3	0.000680427331380555	105.798051624927	0	0.00533156878008509
2	1	2000	250	Runge	-315.429223295907	3	0.00419818500022097	-390.513519649713	3	0.000777495884431824	75.0842963538059	0	0.00342068911578915
2	1	2000	250	Runge	-306.204937773959	3	0.00404150371944134	-357.766029186161	3	0.000655384350122971	51.5610914122024	0	0.00338611936931837
2	1	2000	250	Runge	-286.035773988362	3	0.00510877602873709	-372.579644785167	2	0.000484417898687325	86.5438707968048	1	0.00462435813004976
2	1	2000	250	Runge	-300.016617371297	3	0.00463246074391232	-406.700754955637	3	0.00114911349348475	106.684137584339	0	0.00348334725042757
2	1	2000	250	Runge	-331.271464205341	3	0.0056187721642969	-387.103123793868	3	0.0011196486893472	55.8316595885273	0	0.00449912347494971
2	1	2000	250	Runge	-259.290155976296	3	0.00546324150606215	-387.368481405652	3	0.000924421118071257	128.078325429357	0	0.0045388203879909
2	1	2000	250	Runge	-388.359312474798	3	0.00348988632674891	-406.656755186479	3	0.00179537400572753	18.297442711681	0	0.00169451232102138
2	1	2000	250	Runge	-321.875084368018	3	0.00356198486026015	-404.725052820884	3	0.000444863837257159	82.8499684528664	0	0.00311712102300299
2	1	2000	250	Runge	-304.439688396457	3	0.00502601785319011	-381.459759107202	2	0.000646502477454483	77.0200707107455	1	0.00437951537573563
2	1	2000	250	Runge	-314.835084131814	3	0.00379391737583661	-400.969832890261	3	0.000595098227819339	86.1347487584471	0	0.00319881914801727
2	1	2000	250	Runge	-308.698230060322	3	0.00672450479385714	-422.519470863017	3	0.00112168022567326	113.821240802695	0	0.00560282456818388
2	1	2000	250	Runge	-289.542723846045	3	0.00511094432182027	-371.996482122303	3	0.00124843313409602	82.4537582762579	0	0.00386251118772425
2	1	2000	250	Runge	-305.891836198921	3	0.00448037487567914	-363.921673383049	2	0.00120592600555983	58.0298371841279	1	0.0032744488701193
2	1	2000	250	Runge	-319.587937625871	3	0.00640197731503582	-419.754561631781	2	0.0010631410390174	100.16662400591	1	0.00533883627601841
2	1	2000	250	Runge	-304.25283561584	3	0.00566081710954661	-436.784337377956	3	0.000277281073329355	132.531501762116	0	0.00538353603621726
2	1	2000	250	Runge	-300.872543550182	3	0.0064703323988423	-432.355789898355	3	0.00114287170588617	131.483246348172	0	0.00532746069295613
2	1	2000	250	Runge	-338.362271910745	3	0.00361881144325622	-382.391572952787	2	0.000691381982246942	44.0293010420419	1	0.00292742946100928
2	1	2000	250	Runge	-357.593900429416	3	0.00297225255318068	-396.630610601967	2	0.000701318906589329	39.0367101725508	1	0.00227093364659135
2	1	2000	250	Runge	-329.856559408681	3	0.00454650757751541	-397.327240577499	3	0.00160122736849945	67.4706811688187	0	0.00294528020901597
2	1	2000	250	Runge	-294.96860712299	3	0.00447205018006452	-381.703742729541	3	0.000742412845545335	86.7351356065511	0	0.00372963733451918
2	1	2000	250	Runge	-389.856267980249	3	0.00295808404218884	-424.669985803264	2	0.000542418257769976	34.8137178230146	1	0.00241566578441886
2	1	2000	250	Runge	-293.481865606248	3	0.00533640245637331	-394.085974560686	3	0.00165880782096075	100.604108954438	0	0.00367759463541256
2	1	2000	250	Runge	-299.183394586711	3	0.00495471562261016	-397.657554515741	3	0.00109011844835015	98.4741599290301	0	0.00386459717426001
2	1	2000	250	Runge	-314.859305984279	3	0.00351190526969384	-382.86331953351	3	0.000695165498358086	68.0040135492309	0	0.00281673977133576
2	1	2000	250	Runge	-332.338098450772	3	0.00357376742922636	-399.167393220219	2	0.000382631264825922	66.8292947694475	1	0.00319113616440044
2	1	2000	250	Runge	-300.139558052435	3	0.00561927760571877	-397.055648168845	3	0.00125673870127151	96.9160901164101	0	0.00436253890444727
2	1	2000	250	Runge	-327.457974661787	3	0.00340881359569253	-372.255831987507	3	0.000933196635272544	44.7978573257197	0	0.00247561696041999
2	1	2000	250	Runge	-340.091003312163	3	0.00295187709037773	-401.984622994265	3	0.000458067174423987	61.8936196821012	0	0.00249380991595374
2	1	2000	250	Runge	-282.7727237558	3	0.0063969303932969	-341.538081067221	3	0.00167869643565178	58.7653573114206	0	0.00471823395764512
2	1	2000	250	Runge	-292.242029268816	3	0.00351313217252941	-309.678313165668	3	0.00198223237029198	17.436283896852	0	0.00153089980223743
2	1	2000	250	Runge	-277.294533705354	3	0.00513293387625387	-347.060087909965	3	0.000657302186362143	69.7655542046112	0	0.00447563168989172
2	1	2000	250	Runge	-314.735314544002	3	0.00338431626032627	-377.182023745408	2	0.000420671520158885	62.4467092014066	1	0.00296364474016738
2	1	2000	250	Runge	-285.693898713332	3	0.00455613594161744	-341.921896722967	3	0.00109368175768395	56.2279980096353	0	0.00346245418393349
2	1	2000	250	Runge	-344.055649797177	3	0.0031250935232682	-421.189338851735	3	0.00029869417489487	77.1336890545585	0	0.00282639934837333
2	1	2000	250	Runge	-314.985157280099	3	0.00389781428771559	-348.315413622156	3	0.00180856584272918	33.3302563420576	0	0.00208924844498641
2	1	2000	250	Runge	-322.767828828416	3	0.00427662573829161	-386.735263496223	2	0.000396410610240734	63.9674346678069	1	0.00388021512805088
2	1	2000	250	Runge	-307.433794409864	3	0.00398102662211331	-367.918579170087	2	0.00103536082489203	60.4847847602222	1	0.00294566579722128
2	1	2000	250	Runge	-331.486227142595	3	0.0054524173507625	-407.177651670868	3	0.00180883099234819	75.6914245282733	0	0.00364358635841431
2	1	2000	250	Runge	-329.540206296376	3	0.00384218466503097	-419.376368396354	3	0.000391926187664331	89.8361620999773	0	0.00345025847736664
2	1	2000	250	Runge	-290.349018507987	3	0.00728090799629963	-378.301620905543	3	0.00130589228855231	87.9526023975559	0	0.00597501570774731
2	1	2000	250	Runge	-295.214608709027	3	0.00421082126073814	-377.606166164421	3	0.000895056763012813	82.3915574553941	0	0.00331576449772533
2	1	2000	250	Runge	-264.837493566776	3	0.00498042025611833	-347.939550926208	3	0.000301894371973374	83.1020573594316	0	0.00467852588414496
2	1	2000	250	Runge	-294.944959955094	3	0.00596739274725238	-378.674995040275	3	0.000825734525731711	83.7300350851814	0	0.00514165822152066
2	1	2000	250	Runge	-297.137333702132	3	0.00456176569774583	-409.421825539485	3	0.000576496168979552	112.284491837353	0	0.00398526952876628
2	1	2000	250	Runge	-299.764868590915	3	0.00305898920189516	-380.53080463605	3	0.000893349519484335	80.7659360451353	0	0.00216563968241082
2	1	2000	250	Runge	-304.115973415659	3	0.00440923964170387	-360.523190348589	3	0.000868039159203818	56.4072169329298	0	0.00354120048250005
2	1	2000	250	Runge	-339.423661678444	3	0.0041447599566534	-447.156281110813	3	0.00027397759361332	107.732619432368	0	0.00387078236304008
2	1	2000	250	Runge	-367.231377615033	3	0.00389526001634654	-417.76694479618	2	0.00112958585695839	50.535567181147	1	0.00276567415938815
2	1	2000	250	Runge	-335.353032760278	3	0.0038558269508235	-387.63667301878	3	0.00105559978524158	52.2836402585024	0	0.00280022716558191
2	1	2000	250	Runge	-310.104414628539	3	0.00350611193350705	-405.649021139528	3	0.000335301134064125	95.5446065109887	0	0.00317081079944292
2	1	2000	250	Runge	-335.028931892523	3	0.00301643751055537	-370.917099217025	2	0.00122174292722934	35.8881673245018	1	0.00179469458332603
2	1	2000	250	Runge	-271.203307210057	3	0.00287657734998743	-370.852381542571	3	0.00075394506666789	99.6490743325148	0	0.00212263228331955
2	1	2000	250	Runge	-294.459476722116	3	0.00456928970511314	-422.076308164962	3	0.000808090440603237	127.616831442845	0	0.0037611992645099
2	1	2000	250	Runge	-322.373105589476	3	0.00586247011036638	-416.549677789993	3	0.00126122048669587	94.1765722005172	0	0.00460124962367051
2	1	2000	250	Runge	-328.994058792961	3	0.00380855916842762	-382.872965603154	3	0.000518375759694627	53.8789068101925	0	0.00329018340873299
2	1	2000	250	Runge	-251.506969590737	3	0.00528566174599796	-365.836168267216	3	0.0009510022709615	114.329198676479	0	0.00433465947503646
2	1	2000	250	Runge	-314.446299451413	3	0.0065328507233824	-404.880997313798	3	0.000948359176907909	90.4346978623846	0	0.00558449154647449
2	1	2000	250	Runge	-324.583417036174	3	0.00655652686029829	-374.022865233861	3	0.00178863333868578	49.4394481976871	0	0.00476789352161251
2	1	2000	250	Runge	-295.81023752094	3	0.00535413401066399	-393.099948765631	3	0.000842559828793731	97.2897112446911	0	0.00451157418187026
2	1	2000	250	Runge	-336.142849927563	3	0.00419438523657278	-415.273153444165	2	0.000472903366603352	79.1303035166023	1	0.00372148186996943
2	1	2000	250	Runge	-311.994618823117	3	0.00387815065495591	-365.423152038789	3	0.00100693135085793	53.4285332156715	0	0.00287121930409798
2	1	2000	250	Runge	-318.062809400321	3	0.00564231830459786	-387.963546853234	3	0.000938667841574179	69.9007374529131	0	0.00470365046302368
2	1	2000	250	Runge	-299.84396844311	3	0.00507194758551383	-385.58190575032	3	0.00103418936078675	85.7379373072097	0	0.00403775822472708
2	1	2000	250	Runge	-306.346329253449	3	0.00595430634697222	-408.139716515367	3	0.00119582351706115	101.793387261918	0	0.00475848282991108
2	1	2000	250	Runge	-316.645580531664	3	0.00501833097961806	-428.382530530253	3	0.00102810732768064	111.736949998589	0	0.00399022365193742
2	1	2000	250	Runge	-338.394023293534	3	0.00440924231418612	-369.201380230216	2	0.00190316233953894	30.8073569366825	1	0.00250607997464719
2	1	2000	250	Runge	-313.506156981331	3	0.00380636111902045	-386.815671658529	3	0.000523162308556082	73.3095146771975	0	0.00328319881046437
2	1	2000	250	Runge	-314.802520723633	3	0.0048314679026264	-408.85937791902	2	0.000556893955084437	94.0568571953872	1	0.00427457394754196
2	1	2000	250	Runge	-320.934571034751	3	0.0039193132567606	-377.432064106593	2	0.00101092189729305	56.4974930718427	1	0.00290839135946755
2	1	2000	250	Runge	-357.968374608671	3	0.00327768079305336	-391.490941007725	3	0.00124129459454413	33.5225663990544	0	0.00203638619850923
2	1	2000	250	Runge	-301.361352648616	3	0.0067393424184636	-413.803327230885	3	0.00067480867440491	112.441974582269	0	0.00606453374405869
2	1	2000	250	Runge	-283.718902099646	3	0.0042757469705772	-418.823678736997	3	0.000896782734179856	135.104776637351	0	0.00337896423639734
2	1	2000	250	Runge	-312.539507037081	3	0.00385152158471294	-391.418672061404	3	0.000890368998338009	78.8791650243229	0	0.00296115258637493
2	1	2000	250	Runge	-344.194311658319	3	0.00466316265790027	-409.404424990922	3	0.00107484967322934	65.2101133326029	0	0.00358831298467093
2	1	2000	250	Runge	-320.907926568227	3	0.003683421019165	-390.770206521449	2	0.000191276485300767	69.8622799532218	1	0.00349214453386424
2	1	2000	250	Runge	-349.498668849207	3	0.00391645918863365	-416.503276132255	3	0.00108531489160603	67.0046072830484	0	0.00283114429702762
2	1	2000	250	Runge	-310.392684269583	3	0.00427374660446923	-361.307734850845	3	0.00101364208767878	50.9150505812626	0	0.00326010451679045
2	1	2000	250	Runge	-290.479390157236	3	0.00484732086474609	-367.129041375724	3	0.00120520548481377	76.6496512184877	0	0.00364211537993232
2	1	2000	250	Runge	-315.578582784718	3	0.00502541994932612	-412.012458487311	3	0.000450572375176562	96.433875702593	0	0.00457484757414956
2	1	2000	250	Runge	-285.549294650883	3	0.0058106720997051	-387.859744794773	3	0.000920648579468481	102.31045014389	0	0.00489002352023661
2	1	2000	250	Runge	-321.580627384349	3	0.00441239031079936	-360.561256797103	3	0.00146590772135929	38.9806294127536	0	0.00294648258944006
2	1	2000	250	Runge	-313.175557584351	3	0.00575057777336354	-391.128096020601	3	0.000552296612006169	77.9525384362501	0	0.00519828116135737
2	1	2000	250	Runge	-316.0307119349	3	0.00595797603886175	-402.567572165155	3	0.000846472861605127	86.5368602302559	0	0.00511150317725663
2	1	2000	250	Runge	-330.250157259001	3	0.00632662098657545	-411.514113560844	3	0.00154170965729279	81.2639563018429	0	0.00478491132928267
2	1	2000	250	Runge	-288.732929652085	3	0.00258011403057611	-348.595018355029	2	0.000470316028102975	59.8620887029433	1	0.00210979800247313
2	1	2000	250	Runge	-285.295607017376	3	0.00601836977269025	-351.282961760566	3	0.00178644408350321	65.9873547431903	0	0.00423192568918705
2	1	2000	250	Runge	-320.239854239398	3	0.00513922742862194	-400.177664200194	2	0.000866470300405399	79.9378099607956	1	0.00427275712821654
2	1	2000	250	Runge	-248.530521691121	3	0.00473174752161298	-386.307833424767	3	0.000746878869385377	137.777311733647	0	0.00398486865222761
2	1	2000	250	Runge	-324.690131505908	3	0.00271807142969038	-352.161494326095	3	0.000855930067028694	27.4713628201868	0	0.00186214136266168
2	1	2000	250	Runge	-315.710355826917	3	0.00515708377114247	-414.743300324956	3	0.000598208148827264	99.0329444980384	0	0.00455887562231521
2	1	2000	250	Runge	-279.977836708078	3	0.00288882615108213	-378.489601948085	3	0.000880150777761424	98.5117652400076	0	0.0020086753733207
2	1	2000	250	Runge	-357.353773372982	3	0.00277636674672836	-405.317174509995	3	0.000363658885433821	47.9634011370136	0	0.00241270786129454
2	1	2000	250	Runge	-287.301806221134	3	0.00544531933577871	-381.140597201708	3	0.000734742741176066	93.8387909805745	0	0.00471057659460264
2	1	2000	250	Runge	-297.51571178872	3	0.00707485197067862	-437.309378087342	3	0.00161543707241191	139.793666298622	0	0.00545941489826671
2	1	2000	250	Runge	-320.960957909238	3	0.00514319665792385	-394.551736803558	2	0.00107792124489175	73.5907788943205	1	0.0040652754130321
2	1	2000	250	Runge	-243.973691612817	3	0.00558712755944484	-337.504678562419	3	0.000978092604717621	93.530986949602	0	0.00460903495472722
2	1	2000	250	Runge	-313.492357327322	3	0.0039540227296599	-393.577689417855	3	0.000483064819954307	80.085332090533	0	0.00347095790970559
2	1	2000	250	Runge	-291.635684200862	3	0.00511628570490022	-399.617064840609	3	0.00057530128972978	107.981380639747	0	0.00454098441517044
2	1	2000	250	Runge	-280.735475885911	3	0.00518911704522247	-374.419681203073	3	0.00134770497372639	93.6842053171629	0	0.00384141207149609
2	1	2000	250	Runge	-359.729980156435	3	0.00498443396612828	-449.853434276035	3	0.00121911651322691	90.1234541195997	0	0.00376531745290137
2	1	2000	250	Runge	-261.496701124601	3	0.00540694256463642	-363.65417346527	3	0.00151425586360019	102.157472340669	0	0.00389268670103623
2	1	2000	250	Runge	-250.166584776728	3	0.00456973621522603	-361.910029579045	3	0.000698373686722354	111.743444802318	0	0.00387136252850368
2	1	2000	250	Runge	-339.774561211785	3	0.00345515067284233	-427.79524531802	3	0.000578678248030499	88.0206841062358	0	0.00287647242481183
2	1	2000	250	Runge	-255.306616362894	3	0.00630258737990472	-360.574481136408	3	0.00163674031774751	105.267864773514	0	0.00466584706215721
2	1	2000	250	Runge	-268.016467313259	3	0.00464870222632666	-373.973341567665	3	0.000872301676399716	105.956874254405	0	0.00377640054992694
2	1	2000	250	Runge	-358.409422962303	3	0.00410643168678739	-416.915123329544	3	0.00072351791090724	58.5057003672401	0	0.00338291377588015
2	1	2000	250	Runge	-301.932056722362	3	0.00644609803890011	-412.132209738125	2	0.0010452778669031	110.200153015763	1	0.00540082017199701
2	1	2000	250	Runge	-300.516682441682	3	0.00511629966092885	-376.025583014454	3	0.000712575140380553	75.5089005727716	0	0.0044037245205483
2	1	2000	250	Runge	-335.813377147788	3	0.00330295287151071	-384.007096478672	3	0.00122437105466347	48.1937193308841	0	0.00207858181684724
2	1	2000	250	Runge	-306.733308765725	3	0.00531916096211323	-387.984839528066	3	0.00123756094644008	81.251530762341	0	0.00408160001567315
2	1	2000	250	Runge	-291.164697085962	3	0.00505979358314925	-362.117788271227	3	0.00134614623911223	70.9530911852645	0	0.00371364734403703
2	1	2000	250	Runge	-318.158254004695	3	0.00449222373781882	-413.980373090502	3	0.000583667178572554	95.8221190858073	0	0.00390855655924627
2	1	2000	250	Runge	-267.529450591687	3	0.00477926905651825	-373.700897351178	3	0.00172406649114703	106.171446759492	0	0.00305520256537122
2	1	2000	250	Runge	-304.482400974135	3	0.00539508190702841	-378.579614719466	2	0.000620324750781461	74.0972137453315	1	0.00477475715624695
2	1	2000	250	Runge	-288.163042994435	3	0.00275815892035906	-303.200243971563	3	0.00115705440750323	15.0372009771273	0	0.00160110451285583
2	1	2000	250	Runge	-297.510981585201	3	0.00413272129612637	-382.56380602035	3	0.00126392521094453	85.0528244351491	0	0.00286879608518184
2	1	2000	250	Runge	-305.93216502184	3	0.00551095117003273	-377.964728896054	3	0.00162177231294206	72.0325638742138	0	0.00388917885709067
2	1	2000	250	Runge	-279.693141053621	3	0.00682021572862387	-397.689821372382	3	0.00103566253815766	117.99668031876	0	0.00578455319046621
2	1	2000	250	Runge	-282.5741945718	3	0.00490981066965496	-396.609540588957	3	0.000641539326294086	114.035346017157	0	0.00426827134336087
2	1	2000	250	Runge	-351.82692051635	3	0.00376710026580553	-428.62955078809	3	0.0012029501429157	76.8026302717392	0	0.00256415012288983
2	1	2000	250	Runge	-332.49201516019	3	0.00468793562694124	-407.255322742561	3	0.00102637847050685	74.7633075823714	0	0.00366155715643439
2	1	2000	250	Runge	-265.965832854256	3	0.00433843622742153	-358.788869160171	3	0.00109746972662863	92.8230363059144	0	0.0032409665007929
2	1	2000	250	Runge	-251.185848442667	3	0.00643299062821729	-342.646509648564	3	0.0010423730529868	91.4606612058966	0	0.00539061757523049
2	1	2000	250	Runge	-297.574096985568	3	0.00595622932010788	-391.184151757844	3	0.00163386868056888	93.6100547722763	0	0.004322360639539
2	1	2000	250	Runge	-330.689416123128	3	0.00603261920284403	-451.794688658629	3	0.00134266471461747	121.1052725355	0	0.00468995448822656
2	1	2000	250	Runge	-313.537967365126	3	0.00490337163156514	-428.541491170873	3	0.000189697006106005	115.003523805747	0	0.00471367462545913
2	1	2000	250	Runge	-281.335318522013	3	0.00397435864723596	-383.167872030729	3	0.000780288356901824	101.832553508716	0	0.00319407029033413
2	1	2000	250	Runge	-292.097835300039	3	0.00370702748691627	-405.125411964668	3	0.000458674522483586	113.027576664629	0	0.00324835296443269
2	1	2000	250	Runge	-302.469677046027	3	0.00403635977598334	-396.992188521696	3	0.000521861040289298	94.5225114756691	0	0.00351449873569404
2	1	2000	250	Runge	-297.903157241122	3	0.00428153298549288	-408.991663405635	3	0.000496030477329378	111.088506164514	0	0.0037855025081635
2	1	2000	250	Runge	-309.210515033161	3	0.00247557591624178	-405.356084811554	2	0.000264585734478815	96.1455697783924	1	0.00221099018176297
2	1	2000	250	Runge	-297.800118428521	3	0.00406907226749994	-406.18746153738	3	0.000532046950126056	108.387343108859	0	0.00353702531737389
2	1	2000	250	Runge	-378.621609148209	3	0.00443442268700168	-447.657616401402	3	0.00104224106143442	69.0360072531937	0	0.00339218162556726
2	1	2000	250	Runge	-248.700711458884	3	0.00432759518342931	-383.268949198725	3	0.000934330966091401	134.568237739842	0	0.00339326421733791
2	1	2000	250	Runge	-295.091962732015	3	0.00453391108985465	-415.456329606465	2	0.000510256032278511	120.364366874449	1	0.00402365505757613
2	1	2000	250	Runge	-255.437916087571	3	0.00737647147722979	-387.543668209241	3	0.000706408770906528	132.10575212167	0	0.00667006270632326
2	1	2000	250	Runge	-347.226193127782	3	0.00343019277009859	-384.330137599586	3	0.000576967020345216	37.1039444718039	0	0.00285322574975338
2	1	2000	250	Runge	-310.988577591658	3	0.00497933712723357	-402.882945446994	2	0.000255829311249101	91.8943678553352	1	0.00472350781598446
2	1	2000	250	Runge	-304.222287827952	3	0.00389464113076264	-406.772085920892	3	0.000702129966985115	102.54979809294	0	0.00319251116377753
2	1	2000	250	Runge	-283.586308189235	3	0.00490100412370098	-377.46310083223	3	0.00119881361758549	93.8767926429944	0	0.00370219050611549
2	1	2000	250	Runge	-314.682422639943	3	0.00347248489875927	-404.574243531212	3	0.000673444547700293	89.891820891269	0	0.00279904035105897
2	1	2000	250	Runge	-311.410827968888	3	0.00386411341049709	-381.545615261221	3	0.0010266285340158	70.1347872923327	0	0.00283748487648129
2	1	2000	250	Runge	-324.967168769827	3	0.00526912525493944	-381.662599125252	2	0.00139014215331106	56.6954303554249	1	0.00387898310162839
2	1	2000	250	Runge	-323.459259652437	3	0.00347965459283711	-353.551256580613	3	0.00115963458949657	30.0919969281763	0	0.00232002000334054
2	1	2000	250	Runge	-278.289947682905	3	0.0060863660680565	-397.133476480383	3	0.000505043236354687	118.843528797477	0	0.00558132283170181
2	1	2000	250	Runge	-362.802338571543	3	0.0040629902307418	-391.150271528367	3	0.00143074114381778	28.3479329568237	0	0.00263224908692402
2	1	2000	250	Runge	-307.157432101514	3	0.00590649766617429	-430.611150374561	3	0.000581961527595413	123.453718273048	0	0.00532453613857888
2	1	2000	250	Runge	-303.408901975819	3	0.00474545650116193	-385.943826471151	3	0.000792412483965477	82.5349244953322	0	0.00395304401719645
2	1	2000	250	Runge	-294.997730723888	3	0.00506320470284704	-403.025326153464	3	0.000626489297392445	108.027595429575	0	0.0044367154054546
2	1	2000	250	Runge	-248.62532364049	3	0.00512663739718294	-367.682414709632	3	0.00051559871863168	119.057091069142	0	0.00461103867855126
2	1	2000	250	Runge	-320.711629293729	3	0.00559579247984615	-395.468258799691	3	0.00128446679753626	74.7566295059623	0	0.00431132568230989
2	1	2000	250	Runge	-297.863923679365	3	0.00512362337841111	-384.938941190539	3	0.000247699464743302	87.0750175111738	0	0.00487592391366781
2	1	2000	250	Runge	-250.684877930349	3	0.00502124067078612	-332.567610251615	3	0.000807367502067531	81.8827323212657	0	0.00421387316871859
2	1	2000	250	Runge	-299.184446905206	3	0.00560125914689323	-380.352508840798	3	0.00154861567912402	81.1680619355915	0	0.00405264346776921
2	1	2000	250	Runge	-377.018441400896	3	0.00314299584810485	-405.277349182705	3	0.0013874650152886	28.2589077818087	0	0.00175553083281626
2	1	2000	250	Runge	-338.199336925404	3	0.00460525032693695	-390.475220265856	3	0.00171818473686977	52.2758833404525	0	0.00288706559006718
2	1	2000	250	Runge	-303.651455061359	3	0.00551011128285915	-358.495153417314	3	0.00114274361234343	54.8436983559549	0	0.00436736767051572
2	1	2000	250	Runge	-324.904541259598	3	0.00550555405377126	-410.029276557438	3	0.0011192712122266	85.1247352978406	0	0.00438628284154467
2	1	2000	250	Runge	-307.996284062905	3	0.00529606103847994	-375.564477662568	3	0.00068535603110494	67.5681935996631	0	0.004610705007375
2	1	2000	250	Runge	-300.536198328297	3	0.00572034898275139	-384.415442995548	3	0.000963523654404317	83.8792446672505	0	0.00475682532834708
2	1	2000	250	Runge	-263.076163334091	3	0.0066429368405056	-404.682569031019	3	0.00103894793593805	141.606405696928	0	0.00560398890456755
2	1	2000	250	Runge	-313.568351106934	3	0.0047285784910983	-401.907142831808	3	0.00116361093289502	88.3387917248741	0	0.00356496755820328
2	1	2000	250	Runge	-270.536000034304	3	0.00473902106988985	-394.286750989851	3	0.000799171525918457	123.750750955548	0	0.00393984954397139
2	1	2000	250	Runge	-275.509654250121	3	0.00575519290111874	-355.237743143459	3	0.000870452795063275	79.7280888933376	0	0.00488474010605546
2	1	2000	250	Runge	-315.42575835928	3	0.00293363657045441	-398.355042679949	3	0.000859357725218113	82.9292843206693	0	0.0020742788452363
2	1	2000	250	Runge	-324.313170935439	3	0.00438890367320719	-394.166803592746	3	0.000601657130106182	69.853632657307	0	0.003787246543101
2	1	2000	250	Runge	-316.174891384925	3	0.00637594241894361	-407.494549180682	3	0.00122980279293109	91.3196577957568	0	0.00514613962601252
2	1	2000	250	Runge	-351.604220012673	3	0.00400539954119546	-411.486833175011	2	0.000793229083311621	59.8826131623385	1	0.00321217045788384
2	1	2000	250	Runge	-311.029610897131	3	0.00541047942250945	-410.208293297377	3	0.000454695443781779	99.1786824002454	0	0.00495578397872767
2	1	2000	250	Runge	-359.580058997872	3	0.00357269005539095	-471.79821441405	2	0.000429209249744594	112.218155416179	1	0.00314348080564635
2	1	2000	250	Runge	-292.68428812934	3	0.00518726647931318	-407.933438495202	3	0.000577530879762501	115.249150365862	0	0.00460973559955068
2	1	2000	250	Runge	-308.19084442839	3	0.003469178963405	-376.078737268434	3	0.000921817977520269	67.8878928400442	0	0.00254736098588474
2	1	2000	250	Runge	-321.015978842509	3	0.00393809953725378	-367.074409814362	3	0.00138587077013636	46.0584309718521	0	0.00255222876711742
2	1	2000	250	Runge	-302.10439320274	3	0.0036925450909154	-378.772343273888	2	0.000688949419070059	76.6679500711485	1	0.00300359567184534
2	1	2000	250	Runge	-327.062968710893	3	0.00532600140833483	-414.764862841202	3	0.000873096491269177	87.7018941303098	0	0.00445290491706566
2	1	2000	250	Runge	-355.012575307954	3	0.00383998115672811	-420.730721314445	2	0.000253979857657467	65.7181460064913	1	0.00358600129907064
2	1	2000	250	Runge	-293.689877831619	3	0.00424535080589638	-388.726783852469	3	0.00153651668946977	95.0369060208502	0	0.00270883411642661
2	1	2000	250	Runge	-325.478955495299	3	0.00527415991564557	-392.004064820754	3	0.00109921006928473	66.5251093254557	0	0.00417494984636084
2	1	2000	250	Runge	-297.528847097148	3	0.00568645634801891	-402.519794581318	3	0.00111674029615549	104.99094748417	0	0.00456971605186342
2	1	2000	250	Runge	-319.975793129566	3	0.004727273431009	-378.909543062929	3	0.00163208006083498	58.9337499333632	0	0.00309519337017402
2	1	2000	250	Runge	-280.155911046373	3	0.00539397292838275	-393.275183383018	3	0.000922871829648779	113.119272336645	0	0.00447110109873397
2	1	2000	250	Runge	-308.728756452101	3	0.00446892247098595	-396.563661379807	3	0.000521595564552525	87.8349049277061	0	0.00394732690643343
2	1	2000	250	Runge	-270.52166155677	3	0.00534180371893779	-396.640228794796	3	0.000692503263291725	126.118567238026	0	0.00464930045564606
2	1	2000	250	Runge	-317.948674060639	3	0.00467097119229586	-402.654353628332	3	0.000545153940809624	84.7056795676925	0	0.00412581725148623
2	1	2000	250	Runge	-340.285847956305	3	0.00337534110674148	-424.626675631771	2	0.000274803993868522	84.3408276754666	1	0.00310053711287296
2	1	2000	250	Runge	-262.493841096091	3	0.00580879966319807	-381.543085814015	3	0.000604565263362128	119.049244717925	0	0.00520423439983594
2	1	2000	250	Runge	-266.738542000621	3	0.00436538249850468	-362.11216877073	3	0.000344252486885263	95.3736267701092	0	0.00402113001161942
2	1	2000	250	Runge	-338.690394157837	3	0.00231670159292423	-373.777874713488	3	0.000447256442604364	35.0874805556509	0	0.00186944515031986
2	1	2000	250	Runge	-302.666582274442	3	0.00471471612417218	-358.965848101677	3	0.00101442513102454	56.2992658272346	0	0.00370029099314764
2	1	2000	250	Runge	-336.925487215425	3	0.00408177864042272	-387.713144032755	2	0.00126150906521433	50.7876568173295	1	0.00282026957520838
2	1	2000	250	Runge	-313.413509993165	3	0.00523919552734045	-386.891353576106	3	0.00121139076402413	73.477843582941	0	0.00402780476331632
2	1	2000	250	Runge	-305.833479621244	3	0.00796977769399833	-354.2507796831	3	0.00281020914615746	48.4173000618562	0	0.00515956854784086
2	1	2000	250	Runge	-259.343618629943	3	0.00479646394905867	-381.325123260319	3	0.000798799445594151	121.981504630376	0	0.00399766450346452
2	1	2000	250	Runge	-375.251564369509	3	0.00340133423182304	-452.584998520346	3	0.000823481394931798	77.3334341508376	0	0.00257785283689124
2	1	2000	250	Runge	-296.459921306221	3	0.00360607315653307	-396.193428448564	3	0.000395683530361559	99.7335071423436	0	0.00321038962617151
2	1	2000	250	Runge	-308.936567232485	3	0.00300222351091867	-336.473233971986	2	0.0014320903216021	27.5366667395008	1	0.00157013318931657
2	1	2000	250	Runge	-377.360687798865	3	0.00328270640565391	-446.635594812106	3	0.000562473062131315	69.2749070132408	0	0.0027202333435226
2	1	2000	250	Runge	-344.284972810979	3	0.00345894999127494	-431.091778462985	3	0.000306781349580553	86.8068056520057	0	0.00315216864169439
2	1	2000	250	Runge	-318.569033319811	3	0.003763534054198	-406.092742628227	3	0.000488428256170664	87.5237093084159	0	0.00327510579802734
2	1	2000	250	Runge	-299.61827239313	3	0.00707424416193695	-399.621231801317	3	0.00187625877877087	100.002959408187	0	0.00519798538316609
2	1	2000	250	Runge	-333.296314393938	3	0.0041383853182949	-411.055375924309	2	0.000632364245883458	77.7590615303711	1	0.00350602107241144
2	1	2000	250	Runge	-324.254592501712	3	0.00291268048055041	-365.934266237432	3	0.000683103722844481	41.67967373572	0	0.00222957675770593
2	1	2000	250	Runge	-371.548432073999	3	0.00293256787397009	-382.253678527341	3	0.0015752445751339	10.7052464533416	0	0.00135732329883619
2	1	2000	250	Runge	-292.649794848528	3	0.00595117156004888	-405.520819385326	3	0.000332084630397149	112.871024536798	0	0.00561908692965173
2	1	2000	250	Runge	-344.301843535283	3	0.00467509696639767	-421.230509836612	3	0.00144728470996232	76.928666301329	0	0.00322781225643536
2	1	2000	250	Runge	-319.634114012473	3	0.0039906941019975	-388.633597094925	3	0.000724812372699419	68.9994830824514	0	0.00326588172929808
2	1	2000	250	Runge	-316.460804400032	3	0.0056443020490887	-398.336790614342	3	0.00101413419913435	81.8759862143098	0	0.00463016784995434
2	1	2000	250	Runge	-262.913703988107	3	0.00507312868245174	-364.529065872118	3	0.000339369003969501	101.615361884011	0	0.00473375967848224
2	1	2000	250	Runge	-286.94523700807	3	0.00463125472143354	-354.914143957451	3	0.00119930244691586	67.9689069493818	0	0.00343195227451768
2	1	2000	250	Runge	-329.433619061793	3	0.00470880565843922	-405.291954104738	3	0.000702127984171232	75.8583350429448	0	0.00400667767426798
2	1	2000	250	Runge	-351.37670933193	3	0.00440725066322032	-419.543100668046	2	0.000827616965943873	68.1663913361158	1	0.00357963369727644
2	1	2000	250	Runge	-291.96601219652	3	0.00481747275010697	-387.371199852616	3	0.000932301616421488	95.4051876560963	0	0.00388517113368549
2	1	2000	250	Runge	-307.33050518637	3	0.00575220858515734	-406.093924840774	3	0.00124931592773358	98.7634196544038	0	0.00450289265742376
2	1	2000	250	Runge	-316.003524173958	3	0.00407486008134025	-385.86568237824	3	0.000736421792000148	69.8621582042817	0	0.00333843828934011
2	1	2000	250	Runge	-301.018336871133	3	0.00534776627887979	-385.498062168024	3	0.000952329939874676	84.4797252968911	0	0.00439543633900511
2	1	2000	250	Runge	-252.92522978843	3	0.0048762076045738	-345.164257910643	3	0.000560277418634256	92.2390281222131	0	0.00431593018593954
2	1	2000	250	Runge	-267.927404439504	3	0.00512534821595163	-358.174694178692	3	0.00117820379623638	90.2472897391876	0	0.00394714441971525
2	1	2000	250	Runge	-282.064953267642	3	0.00330995301753086	-346.182638441661	3	0.00078517304429437	64.117685174019	0	0.00252477997323649
2	1	2000	250	Runge	-322.41344065464	3	0.0039537905423048	-422.446352362532	2	0.000253481861195027	100.032911707892	1	0.00370030868110978
2	1	2000	250	Runge	-302.524465749003	3	0.00580167671759227	-402.676718866656	3	0.00212634643461235	100.152253117653	0	0.00367533028297992
2	1	2000	250	Runge	-306.894711056497	3	0.0047444642132862	-365.183776742377	3	0.00155295135441875	58.2890656858798	0	0.00319151285886745
2	1	2000	250	Runge	-289.225061771214	3	0.00456130875871597	-382.889263709351	2	0.000603262358355184	93.6642019381374	1	0.00395804640036079
2	1	2000	250	Runge	-291.391034834085	3	0.00479916057399497	-380.258575393101	3	0.000362643992979287	88.8675405590159	0	0.00443651658101568
2	1	2000	250	Runge	-279.645673288372	3	0.00504399436219712	-357.996670222484	3	0.00184695321299553	78.3509969341116	0	0.00319704114920159
2	1	2000	250	Runge	-297.769591557595	3	0.00536059622335111	-405.6193481466	3	0.00119810306026807	107.849756589005	0	0.00416249316308304
2	1	2000	250	Runge	-283.659882361349	3	0.00546288147865862	-379.981780449237	3	0.00149837823520718	96.3218980878875	0	0.00396450324345144
2	1	2000	250	Runge	-306.854313752444	3	0.00489614709917473	-389.656158370641	2	0.000480105568703743	82.8018446181973	1	0.00441604153047099
2	1	2000	250	Runge	-332.489324392181	3	0.00556548749083955	-434.180380327946	3	0.000783665886847481	101.691055935765	0	0.00478182160399207
2	1	2000	250	Runge	-310.395041578833	3	0.00258424650097317	-377.168452406762	3	0.000208197979338904	66.7734108279281	0	0.00237604852163427
2	1	2000	250	Runge	-282.914832874538	3	0.00352800072828942	-389.134345567508	3	0.000559611308987985	106.21951269297	0	0.00296838941930143
2	1	2000	250	Runge	-306.079898753305	3	0.00324470013734211	-402.122728528757	3	0.00119980984025431	96.0428297754525	0	0.0020448902970878
2	1	2000	250	Runge	-304.094294823734	3	0.00344646271566015	-389.601046058808	3	0.00037396704778939	85.5067512350741	0	0.00307249566787076
2	1	2000	250	Runge	-266.907466671388	3	0.00346379925115554	-351.282544081808	3	0.000463733446090523	84.3750774104198	0	0.00300006580506501
2	1	2000	250	Runge	-341.006493261943	3	0.00499902067801459	-421.110675601453	3	0.000794923842163765	80.1041823395102	0	0.00420409683585083
2	1	2000	250	Runge	-376.659236477093	3	0.00489904964327895	-439.269026176104	2	0.000537625301089279	62.6097896990115	1	0.00436142434218967
2	1	2000	250	Runge	-278.92243842004	3	0.00574254219092947	-382.794169623857	3	0.000988006922046021	103.871731203817	0	0.00475453526888345
2	1	2000	250	Runge	-308.261922016639	3	0.0033921835097429	-342.723320695117	3	0.0012952395756377	34.4613986784778	0	0.0020969439341052
2	1	2000	250	Runge	-344.033465251693	3	0.00379188746005076	-399.446615720267	3	0.00107208197583051	55.4131504685737	0	0.00271980548422025
2	1	2000	250	Runge	-326.126640503089	3	0.00384644509721727	-397.439466639253	3	0.000535059646975535	71.3128261361637	0	0.00331138545024174
2	1	2000	250	Runge	-320.534789593448	3	0.00397524365947439	-342.928588064266	3	0.00178860027630851	22.3937984708178	0	0.00218664338316588
2	1	2000	250	Runge	-272.603812857011	3	0.00573497991875679	-399.472892663097	3	0.000784859683337346	126.869079806087	0	0.00495012023541945
2	1	2000	250	Runge	-306.129127191578	3	0.00295042438814853	-371.569086170783	3	0.000288064951734647	65.4399589792044	0	0.00266235943641388
2	1	2000	250	Runge	-316.941038451106	3	0.00445678305183641	-428.449329115669	3	0.00033450084822058	111.508290664562	0	0.00412228220361583
2	1	2000	250	Runge	-305.407642142427	3	0.00432372858617214	-371.121555688632	3	0.00105665560480933	65.7139135462045	0	0.0032670729813628
2	1	2000	250	Runge	-253.257252252932	3	0.00504243847768086	-364.296091048716	2	0.000587756780957311	111.038838795784	1	0.00445468169672355
2	1	2000	250	Runge	-312.958118778815	3	0.00482525107057387	-375.206646023459	2	0.000932678290868265	62.2485272446436	1	0.0038925727797056
2	1	2000	250	Runge	-292.437954318857	3	0.00246105226048352	-379.155293992553	3	0.0007247676372533	86.7173396736959	0	0.00173628462323023
2	1	2000	250	Runge	-275.556947868721	3	0.00475493862016865	-406.781874719289	3	0.00136673831721045	131.224926850568	0	0.0033882003029582
2	1	2000	250	Runge	-333.174967332402	3	0.00644740701679684	-400.642573559419	3	0.0019340205859566	67.4676062270175	0	0.00451338643084024
2	1	2000	250	Runge	-335.240455510698	3	0.00378313194801902	-410.765005915108	3	0.000813888850896261	75.5245504044092	0	0.00296924309712276
2	1	2000	250	Runge	-278.368139830602	3	0.00608393243793322	-385.789688484016	3	0.00126574796682646	107.421548653414	0	0.00481818447110676
2	1	2000	250	Runge	-380.198646274021	3	0.00391320214961706	-477.698546109349	3	0.000472681057722141	97.4998998353282	0	0.00344052109189492
2	1	2000	250	Runge	-303.331678130001	3	0.00658028627346381	-407.987153512653	3	0.00109728950881416	104.655475382651	0	0.00548299676464965
2	1	2000	250	Runge	-342.100142362969	3	0.00448591574301887	-397.674502591919	3	0.00126726816700831	55.5743602289507	0	0.00321864757601056
2	1	2000	250	Runge	-309.676527434545	3	0.00226885582872648	-350.87025836716	3	0.000338769729642681	41.193730932615	0	0.0019300860990838
2	1	2000	250	Runge	-322.42253217002	3	0.0043270427076025	-397.145133265108	2	0.000490418871145723	74.7226010950881	1	0.00383662383645678
2	1	2000	250	Runge	-371.070989483679	3	0.00273537739427276	-398.333290231641	3	0.000690463960798749	27.2623007479619	0	0.00204491343347401
2	1	2000	250	Runge	-349.195119118143	3	0.0043890939124962	-376.176288680009	3	0.00177456067268362	26.9811695618655	0	0.00261453323981258
2	1	2000	250	Runge	-259.118075609638	3	0.00443120111456721	-371.02498737162	3	0.000556697857257923	111.906911761981	0	0.00387450325730929
2	1	2000	250	Runge	-308.008081906579	3	0.00480610550961775	-424.843150393788	3	0.00067142177994375	116.835068487209	0	0.004134683729674
2	1	2000	250	Runge	-295.581197278837	3	0.00565823966107942	-416.044910057427	3	0.000550224208768792	120.46371277859	0	0.00510801545231063
2	1	2000	250	Runge	-311.697599926037	3	0.00551665120475302	-453.069787165957	3	0.00065759129078383	141.37218723992	0	0.00485905991396919
2	1	2000	250	Runge	-334.812919225263	3	0.00352287950011708	-426.575257626161	2	0.000237911546240312	91.7623384008979	1	0.00328496795387676
2	1	2000	250	Runge	-311.489182024145	3	0.00419429806659478	-393.578508983081	3	0.000892823926357985	82.0893269589361	0	0.00330147414023679
2	1	2000	250	Runge	-311.109199450908	3	0.0043564674514346	-396.021152554811	3	0.000767420540780324	84.9119531039026	0	0.00358904691065427
2	1	2000	250	Runge	-318.699478507337	3	0.00408808641011386	-362.47079994165	2	0.00141648844122979	43.7713214343137	1	0.00267159796888407
2	1	2000	250	Runge	-354.309443006416	3	0.0038594148691432	-419.999066030868	2	0.000469211417540696	65.6896230244516	1	0.0033902034516025
2	1	2000	250	Runge	-320.683150759048	3	0.00381868404906853	-392.876270151476	3	0.000726475173851468	72.1931193924283	0	0.00309220887521706
2	1	2000	250	Runge	-304.026150075176	3	0.00509609680997545	-383.07303221807	3	0.000664385945441876	79.0468821428949	0	0.00443171086453357
2	1	2000	250	Runge	-279.717807674826	3	0.0049829340457908	-373.611516122854	2	0.000712686235149181	93.8937084480274	1	0.00427024781064162
2	1	2000	250	Runge	-297.351754792512	3	0.00365941220600812	-370.664337510637	3	0.000562426465656219	73.3125827181249	0	0.0030969857403519
2	1	2000	250	Runge	-309.383298331691	3	0.00350059763053863	-381.207067671525	3	0.000754489029667981	71.8237693398336	0	0.00274610860087065
2	1	2000	250	Runge	-332.447163669255	3	0.00333079655983057	-397.824811709528	3	0.00112737987494008	65.3776480402736	0	0.00220341668489049
2	1	2000	250	Runge	-264.763465147871	3	0.00512614357058628	-376.347287130398	3	0.000852445024955928	111.583821982527	0	0.00427369854563035
2	1	2000	250	Runge	-302.289505533902	3	0.00497909401477484	-415.217985443269	3	0.000583181069392914	112.928479909367	0	0.00439591294538193
2	1	2000	250	Runge	-252.938881180602	3	0.00628520162353809	-338.453799572641	3	0.00173729648174236	85.5149183920389	0	0.00454790514179573
2	1	2000	250	Runge	-303.158765950376	3	0.00520380682061451	-399.294401810151	3	0.000647203244338539	96.1356358597752	0	0.00455660357627597
2	1	2000	250	Runge	-280.477068854571	3	0.00352941002319074	-361.840923905071	3	0.000656427330779207	81.3638550505003	0	0.00287298269241153
2	1	2000	250	Runge	-316.406154111525	3	0.00335066581057635	-406.641087313928	3	0.000446302261929213	90.2349332024031	0	0.00290436354864713
2	1	2000	250	Runge	-299.172101234447	3	0.00331978759091668	-344.979192791894	3	0.000844942783371642	45.8070915574464	0	0.00247484480754503
2	1	2000	250	Runge	-324.462600677781	3	0.00522247242069179	-424.684275465681	3	0.00159775742721834	100.2216747879	0	0.00362471499347345
2	1	2000	250	Runge	-312.844223992118	3	0.00388999194582975	-425.153580358597	3	0.000893123750966512	112.30935636648	0	0.00299686819486324
2	1	2000	250	Runge	-318.648201918874	3	0.00318117743557779	-351.229761083597	3	0.000713853596109199	32.5815591647224	0	0.00246732383946859
2	1	2000	250	Runge	-318.557534779672	3	0.0049526995371076	-364.375569198105	3	0.00186948249475131	45.8180344184329	0	0.00308321704235629
2	1	2000	250	Runge	-275.700521574803	3	0.00450310682300251	-364.268460345145	3	0.00038989919972528	88.567938770342	0	0.00411320762327723
2	1	2000	250	Runge	-286.04652844757	3	0.00597223063250559	-358.462711978447	3	0.00139950549455315	72.416183530877	0	0.00457272513795243
2	1	2000	250	Runge	-287.48456551395	3	0.00407723517361567	-400.137119045035	3	0.000819503214548371	112.652553531085	0	0.0032577319590673
2	1	2000	250	Runge	-307.084686149762	3	0.00403187056234932	-392.196843499696	3	0.000513370143178912	85.1121573499335	0	0.0035185004191704
2	1	2000	250	Runge	-350.426885879278	3	0.0044485827584224	-411.085478645636	3	0.00146087705675875	60.6585927663579	0	0.00298770570166365
2	1	2000	250	Runge	-353.614428409237	3	0.00391104583230201	-430.777296602567	3	0.000747648768717034	77.1628681933295	0	0.00316339706358498
2	1	2000	250	Runge	-319.940316453475	3	0.00582929943042502	-411.740331408137	3	0.00103045531924524	91.8000149546617	0	0.00479884411117979
2	1	2000	250	Runge	-291.591972412075	3	0.00489980809617296	-398.331761402717	3	0.000505193479041095	106.739788990642	0	0.00439461461713186
2	1	2000	250	Runge	-311.182973427145	3	0.00591803349045656	-390.015154179677	3	0.00104811995229111	78.8321807525316	0	0.00486991353816545
2	1	2000	250	Runge	-307.210433656649	3	0.00413176593295544	-391.426243035926	3	0.00101030816966612	84.2158093792771	0	0.00312145776328932
2	1	2000	250	Runge	-316.94564957604	3	0.00395543402755341	-351.932889269819	3	0.00193773952442303	34.987239693779	0	0.00201769450313038
2	1	2000	250	Runge	-285.371124101499	3	0.00658339332284371	-379.930234919949	3	0.0011389233959062	94.5591108184499	0	0.00544446992693751
2	1	2000	250	Runge	-269.830262140947	3	0.00519278454425692	-376.838596230193	3	0.00172603947612331	107.008334089246	0	0.00346674506813361
2	1	2000	250	Runge	-375.755576336955	3	0.00236652910277342	-450.338006103133	3	0.000543990824739592	74.5824297661779	0	0.00182253827803383
2	1	2000	250	Runge	-281.431715825178	3	0.00389101273352388	-357.529713561473	3	0.00056616215093736	76.0979977362948	0	0.00332485058258652
2	1	2000	250	Runge	-311.545216181975	3	0.00536340689704746	-396.209649201014	3	0.00106942567740094	84.6644330190394	0	0.00429398121964652
2	1	2000	250	Runge	-297.78853632776	3	0.00520843460984548	-374.471463939767	3	0.00119159997331897	76.6829276120067	0	0.0040168346365265
2	1	2000	250	Runge	-292.585821909338	3	0.00427095113512593	-381.080377200305	3	0.000390351217217413	88.4945552909673	0	0.00388059991790852
2	1	2000	250	Runge	-302.222786710874	3	0.0053483453310675	-385.889485678188	3	0.000754843107052239	83.6666989673135	0	0.00459350222401526
2	1	2000	250	Runge	-315.91018081268	3	0.00395899506980297	-398.535326930474	3	0.000662973640512108	82.6251461177932	0	0.00329602142929086
2	1	2000	250	Runge	-361.252393225662	3	0.0034427857403622	-406.257581231464	3	0.00110059525497434	45.0051880058022	0	0.00234219048538785
2	1	2000	250	Runge	-275.368724577738	3	0.00613022666149596	-335.294866261137	3	0.0019643932253007	59.9261416833987	0	0.00416583343619527
2	1	2000	250	Runge	-317.583489650855	3	0.00346999152165161	-424.718569472594	3	0.000450316186752022	107.135079821738	0	0.00301967533489959
2	1	2000	250	Runge	-353.519160791189	3	0.00374688452820989	-460.498774320679	3	0.000421969374273812	106.979613529491	0	0.00332491515393608
2	1	2000	250	Runge	-253.633000672284	3	0.00763785688598213	-371.978477442437	3	0.00125147617433	118.345476770154	0	0.00638638071165213
2	1	2000	250	Runge	-256.238323191578	3	0.00691485927723398	-356.55886222702	3	0.000308646424503836	100.320539035442	0	0.00660621285273015
2	1	2000	250	Runge	-367.068613845579	3	0.00532770275500973	-406.863271657107	3	0.00193373549403752	39.7946578115283	0	0.00339396726097221
2	1	2000	250	Runge	-269.018761469183	3	0.00740060585376408	-347.441807856505	3	0.00166146794294155	78.4230463873218	0	0.00573913791082254
2	1	2000	250	Runge	-319.292843901821	3	0.00476555796206429	-411.980355331928	3	0.000667446628541856	92.6875114301073	0	0.00409811133352243
2	1	2000	250	Runge	-338.508981638242	3	0.00404667964040528	-422.417277485105	3	0.000430093211530755	83.9082958468626	0	0.00361658642887452
2	1	2000	250	Runge	-369.405592167684	3	0.0032444884860676	-437.298027724035	3	0.000864127743218067	67.8924355563505	0	0.00238036074284954
2	1	2000	250	Runge	-299.30291021275	3	0.0051060403578146	-407.709212820454	2	0.000419949629572561	108.406302607704	1	0.00468609072824204
2	1	2000	250	Runge	-277.096574769921	3	0.00698109808793802	-401.747763709478	3	0.000626364810232504	124.651188939557	0	0.00635473327770552
2	1	2000	250	Runge	-300.406539821091	3	0.00544214706298221	-390.935719568126	2	0.000354125871072182	90.5291797470348	1	0.00508802119191003
2	1	2000	250	Runge	-322.633967166468	3	0.0027551571084588	-344.631043744898	3	0.00130602715699323	21.9970765784294	0	0.00144912995146557
2	1	2000	250	Runge	-294.045806640491	3	0.00395972034576207	-387.117428258549	3	0.000738364246853627	93.071621618058	0	0.00322135609890844
2	1	2000	250	Runge	-324.178378368718	3	0.00355952526563071	-418.817295211693	3	0.000413275410801866	94.6389168429748	0	0.00314624985482885
2	1	2000	250	Runge	-314.033281411779	3	0.00517054979911958	-377.810867383641	3	0.00158452245336375	63.7775859718626	0	0.00358602734575583
2	1	2000	250	Runge	-299.48794971815	3	0.00455364241551998	-373.913490267025	3	0.000904845344798202	74.4255405488748	0	0.00364879707072178
2	1	2000	250	Runge	-339.60737339612	3	0.0045472938918494	-394.93898380472	3	0.000856255777770227	55.3316104085999	0	0.00369103811407917
2	1	2000	250	Runge	-304.558732076532	3	0.00446229950665441	-429.02380294399	2	0.000236943377136368	124.465070867458	1	0.00422535612951804
2	1	2000	250	Runge	-276.59229371163	3	0.00561179435901337	-368.996865860051	3	0.00130295567973119	92.4045721484202	0	0.00430883867928219
2	1	2000	250	Runge	-331.967291479668	3	0.0042015549443208	-403.365016454138	3	0.000857070492510188	71.3977249744703	0	0.00334448445181061
2	1	2000	250	Runge	-333.067148210595	3	0.00397680457880676	-403.703987182042	3	0.000418634404141753	70.636838971447	0	0.00355817017466501
2	1	2000	250	Runge	-279.32334733212	3	0.00453317730610998	-331.767279140431	3	0.00133014549836599	52.4439318083109	0	0.00320303180774398
2	1	2000	250	Runge	-333.960340394216	3	0.00378492781711292	-391.975758243992	3	0.00115208696681393	58.0154178497758	0	0.00263284085029899
2	1	2000	250	Runge	-321.628507746575	3	0.00566878928099777	-369.382607286459	3	0.00165204546614534	47.7540995398843	0	0.00401674381485243
2	1	2000	250	Runge	-279.204507381085	3	0.00359176342511319	-387.383449973489	3	0.00114433099093729	108.178942592404	0	0.00244743243417591
2	1	2000	250	Runge	-315.099311559445	3	0.0050047477996693	-360.625879092713	3	0.00151322798912955	45.5265675332679	0	0.00349151981053976
2	1	2000	250	Runge	-344.215990992338	3	0.00365187911301451	-424.662296638733	3	0.000318707521098464	80.4463056463956	0	0.00333317159191604
2	1	2000	250	Runge	-389.558969496063	3	0.00453134330008621	-411.673258306752	3	0.00278906286018345	22.114288810689	0	0.00174228043990276
2	1	2000	250	Runge	-307.855118188973	3	0.00575897806573429	-389.677175071732	3	0.000937371406470016	81.8220568827589	0	0.00482160665926428
2	1	2000	250	Runge	-299.112059805463	3	0.0053573159524879	-410.252988210351	3	0.000736550783555459	111.140928404888	0	0.00462076516893244
2	1	2000	250	Runge	-288.44202845225	3	0.00596253034609733	-370.321357364462	3	0.000982951751643209	81.8793289122112	0	0.00497957859445412
2	1	2000	250	Runge	-315.292354294712	3	0.00503686076316384	-437.980193111754	3	0.000550345446425368	122.687838817043	0	0.00448651531673848
2	1	2000	250	Runge	-320.986905676512	3	0.00473620006369176	-400.06901754589	3	0.000557507811364149	79.0821118693772	0	0.00417869225232761
2	1	2000	250	Runge	-394.092742784762	3	0.00251248129577317	-440.292950503098	2	0.000631219436917665	46.2002077183361	1	0.0018812618588555
2	1	2000	250	Runge	-307.061377802296	3	0.0038737214884203	-399.431285451287	3	0.000291651441931337	92.3699076489913	0	0.00358207004648896
2	1	2000	250	Runge	-320.390469391269	3	0.00526672142371562	-394.20517295223	3	0.00094418028900441	73.8147035609607	0	0.00432254113471121
2	1	2000	250	Runge	-299.148355943961	3	0.00509431858694172	-399.177130784337	3	0.000913431574486771	100.028774840376	0	0.00418088701245494
2	1	2000	250	Runge	-332.812532678692	3	0.00415708610767435	-423.568623254957	3	0.000323681210745281	90.7560905762647	0	0.00383340489692907
2	1	2000	250	Runge	-302.681490953103	3	0.00242495844320662	-338.415354476532	3	0.00149483883933804	35.7338635234287	0	0.000930119603868579
2	1	2000	250	Runge	-267.121812788817	3	0.00451008264743431	-304.365045397331	3	0.00149508801752148	37.2432326085142	0	0.00301499462991283
2	1	2000	250	Runge	-328.726763448528	3	0.00539926185285711	-378.300663487895	2	0.00110597155139721	49.573900039367	1	0.00429329030145989
2	1	2000	250	Runge	-330.030541291306	3	0.00404140730603849	-394.920750482865	2	0.000972637354585467	64.8902091915588	1	0.00306876995145302
2	1	2000	250	Runge	-337.184936591828	3	0.00419649519562275	-403.662374451016	2	0.000517001802287434	66.4774378591882	1	0.00367949339333532
2	1	2000	250	Runge	-321.00565527885	3	0.00481520413984808	-396.423049374127	3	0.000889568934435412	75.4173940952764	0	0.00392563520541267
2	1	2000	250	Runge	-285.20075808177	3	0.00723766147080696	-421.19467747612	3	0.000987192747664659	135.99391939435	0	0.0062504687231423
2	1	2000	250	Runge	-308.950508648659	3	0.00455940884795807	-375.262572677679	3	0.00193644090919837	66.3120640290196	0	0.00262296793875971
2	1	2000	250	Runge	-241.580296907741	3	0.0050414738621351	-357.003617527947	3	0.000866921547757697	115.423320620206	0	0.0041745523143774
2	1	2000	250	Runge	-323.558947802474	3	0.00478227430310094	-419.700567530187	3	0.000760264378729157	96.1416197277125	0	0.00402200992437178
2	1	2000	250	Runge	-324.67220625821	3	0.00431405573298904	-403.563832079814	3	0.000639285196890843	78.8916258216045	0	0.00367477053609819
2	1	2000	250	Runge	-305.241403419805	3	0.00610494775736661	-381.920566431979	3	0.00128049014059856	76.6791630121746	0	0.00482445761676805
2	1	2000	250	Runge	-347.971145605858	3	0.00293763634721957	-410.019942952482	3	0.000348996251826329	62.0487973466238	0	0.00258864009539324
2	1	2000	250	Runge	-345.582166528872	3	0.00532260112695709	-421.724032503057	3	0.00133046201198184	76.1418659741846	0	0.00399213911497525
2	1	2000	250	Runge	-320.942871427019	3	0.00524026102738961	-401.868484554476	2	0.000646617276883039	80.925613127457	1	0.00459364375050657
2	1	2000	250	Runge	-318.063680495218	3	0.00344553718772343	-388.598085212922	3	0.000836034730991005	70.5344047177035	0	0.00260950245673242
2	1	2000	250	Runge	-371.301548636312	3	0.00337699963369726	-454.123728571051	3	0.000514596337002452	82.8221799347396	0	0.0028624032966948
2	1	2000	250	Runge	-328.884534226896	3	0.00508326015676679	-388.650431067864	3	0.000896487778941876	59.7658968409679	0	0.00418677237782492
2	1	2000	250	Runge	-307.963142906831	3	0.00606433200403748	-423.672472216914	3	0.00111927809720674	115.709329310083	0	0.00494505390683074
2	1	2000	250	Runge	-297.883639328949	3	0.00516976558307185	-402.115748683138	3	0.000511891003542364	104.232109354189	0	0.00465787457952949
2	1	2000	250	Runge	-356.918469062596	3	0.00501860934753839	-424.913493147974	3	0.00116502600369158	67.9950240853775	0	0.00385358334384681
2	1	2000	250	Runge	-331.360603273386	3	0.00328048039273423	-412.393445092348	3	0.000474075125671687	81.0328418189617	0	0.00280640526706255
2	1	2000	250	Runge	-300.012430402688	3	0.00496116959235903	-375.922268335664	3	0.000948873325859637	75.909837932976	0	0.00401229626649939
2	1	2000	250	Runge	-349.161752169329	3	0.00437770916306892	-415.983581394214	3	0.000763069742664535	66.8218292248853	0	0.00361463942040438
2	1	2000	250	Runge	-266.850323558439	3	0.005736468796422	-374.381357456987	3	0.000695231331355827	107.531033898548	0	0.00504123746506618
2	1	2000	250	Runge	-302.401007878312	3	0.00582353039810799	-399.990870627989	2	0.0010562996821079	97.5898627496772	1	0.00476723071600009
2	1	2000	250	Runge	-323.223816373901	3	0.002567736582308	-365.491315144492	3	0.0005157499734922	42.2674987705909	0	0.0020519866088158
2	1	2000	250	Runge	-353.977604845851	3	0.00378704439710344	-407.52308026454	2	0.000671665364893117	53.5454754186894	1	0.00311537903221033
2	1	2000	250	Runge	-316.119526106989	3	0.00442499109147088	-365.485866177623	3	0.00123576763635092	49.366340070634	0	0.00318922345511997
2	1	2000	250	Runge	-342.733020792273	3	0.00362922970139608	-409.548839305972	3	0.000529696149457575	66.8158185136995	0	0.00309953355193851
2	1	2000	250	Runge	-333.793646389258	3	0.00414263079639694	-398.737364853064	3	0.000673259653714185	64.9437184638057	0	0.00346937114268275
2	1	2000	250	Runge	-279.574606220368	3	0.00294200830368462	-351.209344007443	3	0.000432689146614854	71.6347377870748	0	0.00250931915706977
2	1	2000	250	Runge	-293.461726663445	3	0.00492127297474728	-385.910571643206	3	0.000691225236083467	92.4488449797606	0	0.00423004773866381
2	1	2000	250	Runge	-309.077409314169	3	0.00437366938331997	-378.208862744275	3	0.000761469334969534	69.1314534301069	0	0.00361220004835044
2	1	2000	250	Runge	-311.681248390235	3	0.00520895198471193	-406.073875368574	3	0.00135836030242579	94.3926269783394	0	0.00385059168228614
2	1	2000	250	Runge	-281.892247834879	3	0.0058081475710242	-392.48337706554	3	0.00126608996304092	110.591129230661	0	0.00454205760798328
2	1	2000	250	Runge	-345.818365465766	3	0.00316423885649551	-419.22623632165	3	0.000349080443320034	73.4078708558834	0	0.00281515841317547
2	1	2000	250	Runge	-323.049588714908	3	0.00446654761078056	-397.9906477372	3	0.00134904621574332	74.9410590222921	0	0.00311750139503724
2	1	2000	250	Runge	-292.080309460906	3	0.00721346638767868	-399.821509327583	3	0.00145383778377387	107.741199866676	0	0.00575962860390481
2	1	2000	250	Runge	-249.421335136722	3	0.00467712572438215	-349.448843101182	3	0.00106460851873379	100.027507964459	0	0.00361251720564835
2	1	2000	250	Runge	-248.67544985382	3	0.0061602318743693	-336.97876332156	3	0.00136334641486478	88.3033134677397	0	0.00479688545950452
2	1	2000	250	Runge	-367.521466438098	3	0.00429065155619296	-445.18629064104	3	0.000863851026574099	77.6648242029412	0	0.00342680052961886
2	1	2000	250	Runge	-306.546860993595	3	0.00543934060176366	-396.284840877032	3	0.00103790881215489	89.7379798834376	0	0.00440143178960877
2	1	2000	250	Runge	-318.594654579982	3	0.0035449029918971	-393.740654552103	3	0.000306903393309257	75.1459999721213	0	0.00323799959858784
2	1	2000	250	Runge	-350.820430565823	3	0.00411473182813227	-434.516356839276	3	0.000413546520743132	83.6959262734526	0	0.00370118530738914
2	1	2000	250	Runge	-280.86410923785	3	0.00543858650426326	-341.333524975592	3	0.00211873641515352	60.469415737742	0	0.00331985008910974
2	1	2000	250	Runge	-308.087635878886	3	0.00352956233643642	-326.615804871504	3	0.00135118754521457	18.5281689926182	0	0.00217837479122185
2	1	2000	250	Runge	-276.476597841372	3	0.00524856188516243	-385.172871263652	3	0.000391352974795627	108.69627342228	0	0.0048572089103668
2	1	2000	250	Runge	-331.909069685904	3	0.00445937097006441	-412.453505303138	3	0.00181433172754611	80.5444356172342	0	0.00264503924251829
2	1	2000	250	Runge	-304.880936215214	3	0.00510223096023792	-362.606073586184	3	0.00156658490644146	57.7251373709705	0	0.00353564605379646
2	1	2000	250	Runge	-293.596937338983	3	0.00652298686914874	-459.835793231914	3	0.000604444905265468	166.238855892931	0	0.00591854196388327
2	1	2000	250	Runge	-339.462029757019	3	0.00489122696775802	-440.101700584552	3	0.000888321865175098	100.639670827533	0	0.00400290510258292
2	1	2000	250	Runge	-314.59116221392	3	0.00409793776075784	-368.398033508798	3	0.00138221067091207	53.8068712948777	0	0.00271572708984577
2	1	2000	250	Runge	-262.425927146922	3	0.00492310111362034	-362.261992085188	3	0.00132936726201173	99.8360649382659	0	0.00359373385160861
2	1	2000	250	Runge	-299.353651371525	3	0.00569160817871807	-402.188120932385	3	0.000659389646983483	102.83446956086	0	0.00503221853173458
2	1	2000	250	Runge	-316.229131025012	3	0.00457751355523524	-371.655570374368	2	0.00147250192755576	55.4264393493561	1	0.00310501162767948
2	1	2000	250	Runge	-352.072773820904	3	0.00499122731449729	-419.535199346583	2	0.00133016145859446	67.4624255256791	1	0.00366106585590283
2	1	2000	250	Runge	-335.531847390511	3	0.00487137773108897	-425.212468835903	2	0.000594812680633278	89.6806214453919	1	0.0042765650504557
2	1	2000	250	Runge	-310.689746928326	3	0.00383088372057503	-359.332868416632	2	0.000945197058352586	48.6431214883062	1	0.00288568666222245
2	1	2000	250	Runge	-286.495860433277	3	0.00607305033891769	-397.461380753838	3	0.000862550756089079	110.965520320561	0	0.00521049958282861
2	1	2000	250	Runge	-285.029123658646	3	0.00561182993941506	-391.741803770695	3	0.000845395089156331	106.71268011205	0	0.00476643485025873
2	1	2000	250	Runge	-304.790774145646	3	0.00597582798831035	-405.977934806796	2	0.000321796529142104	101.187160661151	1	0.00565403145916824
2	1	2000	250	Runge	-336.076223141948	3	0.00415089478655539	-391.529544741418	3	0.000854095549403744	55.4533215994699	0	0.00329679923715165
2	1	2000	250	Runge	-310.102243360543	3	0.00443299440328982	-409.097412788304	3	0.000489735960126456	98.9951694277611	0	0.00394325844316337
2	1	2000	250	Runge	-288.545847571462	3	0.00368471716539195	-347.459908078405	3	0.000330251495774191	58.9140605069429	0	0.00335446566961776
2	1	2000	250	Runge	-326.741339365339	3	0.00391117955712872	-404.658606413031	3	0.000786673902223101	77.917267047692	0	0.00312450565490562
2	1	2000	250	Runge	-313.61358682544	3	0.00513768080064877	-410.371539829844	3	0.000746764109525506	96.7579530044046	0	0.00439091669112327
2	1	2000	250	Runge	-316.660562256887	3	0.00430504340621682	-402.028783909409	3	0.000763929273454808	85.3682216525222	0	0.00354111413276202
2	1	2000	250	Runge	-336.710516910968	3	0.00365065063156221	-422.07847715266	3	0.000676263217897494	85.367960241692	0	0.00297438741366471
2	1	2000	250	Runge	-345.999639869629	3	0.00484126020254838	-413.811286875038	3	0.00111276879495864	67.8116470054084	0	0.00372849140758974
2	1	2000	250	Runge	-354.993359190094	3	0.00330699383390382	-406.005016656689	2	0.00080505673469275	51.0116574665947	1	0.00250193709921107
2	1	2000	250	Runge	-366.426728156468	3	0.00316819048916952	-426.122295730518	2	0.000492114615113925	59.69556757405	1	0.00267607587405559
2	1	2000	250	Runge	-328.24146342195	3	0.00377383672371376	-431.556118261088	3	0.000279500933416949	103.314654839138	0	0.00349433579029681
2	1	2000	250	Runge	-258.895255053249	3	0.00499178032300339	-392.186965202482	3	0.000797826973400321	133.291710149233	0	0.00419395334960307
2	1	2000	250	Runge	-343.299685782948	3	0.00493474134702075	-393.455310408018	3	0.00175855034989126	50.1556246250702	0	0.00317619099712949
2	1	2000	250	Runge	-361.661244390717	3	0.00381367701137643	-410.312994297792	2	0.00074774015952516	48.6517499070746	1	0.00306593685185127
2	1	2000	250	Runge	-329.211132853079	3	0.00232767760785248	-368.093579445401	2	0.000680021003552546	38.8824465923219	1	0.00164765660429993
2	1	2000	250	Runge	-310.598045564627	3	0.00409512205192557	-392.325086962782	3	0.000951932116574215	81.7270413981548	0	0.00314318993535135
2	1	2000	250	Runge	-350.329554958094	3	0.0045024736577764	-419.984460304127	3	0.000991770529964454	69.6549053460323	0	0.00351070312781195
2	1	2000	250	Runge	-309.111245750601	3	0.00460523437593291	-376.921503959329	3	0.000526372220614347	67.8102582087278	0	0.00407886215531856
2	1	2000	250	Runge	-313.067589335345	3	0.00454742222836279	-395.14994379258	3	0.00132370386204745	82.0823544572347	0	0.00322371836631534
2	1	2000	250	Runge	-297.579211672664	3	0.00639524643596948	-386.141480368497	3	0.00109585003684074	88.5622686958334	0	0.00529939639912874
2	1	2000	250	Runge	-259.952884245439	3	0.00446994188015914	-335.954709306832	3	0.000877903653001928	76.0018250613936	0	0.00359203822715721
2	1	2000	250	Runge	-311.039406239677	3	0.00544619074863159	-379.91194442415	3	0.000809940584638676	68.8725381844726	0	0.00463625016399292
2	1	2000	250	Runge	-328.529181965988	3	0.00466428659227016	-443.016920079129	3	0.000921195015482418	114.487738113141	0	0.00374309157678774
2	1	2000	250	Runge	-312.236457211401	3	0.00475696784413398	-375.295318741683	2	0.00125715310045923	63.0588615302819	1	0.00349981474367474
2	1	2000	250	Runge	-283.292351545085	3	0.00526423328841194	-382.124902885157	3	0.000450183272212421	98.8325513400719	0	0.00481405001619952
2	1	2000	250	Runge	-290.801463729583	3	0.0046987176987072	-416.304972836713	3	0.000280101990994733	125.503509107131	0	0.00441861570771247
2	1	2000	250	Runge	-330.53213251882	3	0.00510515698383054	-396.186975618957	2	0.00108982686716026	65.6548431001369	1	0.00401533011667028
2	1	2000	250	Runge	-279.786380951646	3	0.00322908259592444	-390.248788739977	3	0.000342902021440353	110.462407788332	0	0.00288618057448409
2	1	2000	250	Runge	-358.766261441131	3	0.00573748638027061	-402.228707364127	3	0.00188215664441007	43.4624459229954	0	0.00385532973586054
2	1	2000	250	Runge	-319.713243782714	3	0.00590739441605864	-426.122994892627	3	0.000746596296139341	106.409751109913	0	0.00516079811991929
2	1	2000	250	Runge	-328.132683784806	3	0.00416625641707544	-396.973373738601	3	0.0011253265125774	68.8406899537941	0	0.00304092990449804
2	1	2000	250	Runge	-335.691622241911	3	0.00546228351859235	-407.008199251642	3	0.00134347197817565	71.3165770097311	0	0.0041188115404167
2	1	2000	250	Runge	-356.273036434959	3	0.00442254209407311	-390.208853185226	2	0.00213941072286427	33.9358167502671	1	0.00228313137120884
2	1	2000	250	Runge	-276.155692034387	3	0.00747628405536189	-434.654126943484	3	0.00163503035422863	158.498434909097	0	0.00584125370113327
2	1	2000	250	Runge	-303.304956224472	3	0.00559524460228224	-380.603834567361	3	0.000574454764753042	77.2988783428892	0	0.0050207898375292
2	1	2000	250	Runge	-349.992176803194	3	0.00376011620459312	-403.462781393804	3	0.00111410446239652	53.47060459061	0	0.00264601174219659
2	1	2000	250	Runge	-334.274768489283	3	0.0056094750529622	-413.984989546622	3	0.00134584388077391	79.7102210573394	0	0.00426363117218828
2	1	2000	250	Runge	-322.24291941645	3	0.00631870127857956	-393.969734935804	3	0.00243012713985255	71.7268155193535	0	0.00388857413872702
2	1	2000	250	Runge	-331.324545592597	3	0.00495973553088728	-416.902097349005	2	0.000358461296704732	85.5775517564074	1	0.00460127423418255
2	1	2000	250	Runge	-283.180103414646	3	0.00787248294642016	-388.893014460826	3	0.00178661714531314	105.71291104618	0	0.00608586580110702
2	1	2000	250	Runge	-317.139510288013	3	0.00578797181273819	-403.872912092531	3	0.00137851462384208	86.7334018045181	0	0.00440945718889611
2	1	2000	250	Runge	-276.049327188201	3	0.00589277465488306	-327.097445879275	3	0.00228055851910992	51.048118691074	0	0.00361221613577314
2	1	2000	250	Runge	-276.930155046861	3	0.00436277970062655	-377.641501221054	3	0.00028409572583246	100.711346174193	0	0.00407868397479409
2	1	2000	250	Runge	-288.734965311877	3	0.00657900336486066	-390.391912747894	3	0.000960706273272691	101.656947436017	0	0.00561829709158797
2	1	2000	250	Runge	-275.367185018913	3	0.0033461695947664	-357.73917142456	3	0.000629264753660677	82.371986405647	0	0.00271690484110573
2	1	2000	250	Runge	-341.416811494168	3	0.0047546735339397	-422.64983136552	3	0.000697355733342674	81.2330198713522	0	0.00405731780059702
2	1	2000	250	Runge	-295.427624908811	3	0.00437619749350442	-402.079929247022	3	0.000433937049651231	106.652304338212	0	0.00394226044385319
2	1	2000	250	Runge	-310.651458518566	3	0.00539329556288969	-384.106125148349	3	0.000900347413971366	73.4546666297836	0	0.00449294814891832
2	1	2000	250	Runge	-295.884945625623	3	0.00416451818425432	-354.673071854279	3	0.00112921866377581	58.7881262286557	0	0.00303529952047851
2	1	2000	250	Runge	-302.483382095727	3	0.00306306586765334	-344.352621304884	3	0.000732811830947855	41.869239209157	0	0.00233025403670549
2	1	2000	250	Runge	-308.971162672423	3	0.00527922282488807	-361.856235760538	3	0.00102302485128872	52.8850730881147	0	0.00425619797359935
2	1	2000	250	Runge	-363.418155870201	3	0.00205464457851369	-383.175821465954	2	0.000786148930303726	19.7576655957528	1	0.00126849564820997
2	1	2000	250	Runge	-292.984199837572	3	0.00585440280089457	-367.957904126186	3	0.000985301897832663	74.9737042886138	0	0.00486910090306191
2	1	2000	250	Runge	-253.597613759423	3	0.00435015897620961	-380.4892022398	3	0.000475593105882584	126.891588480377	0	0.00387456587032702
2	1	2000	250	Runge	-237.457135388817	3	0.00358477766473007	-358.253153193967	3	0.00113698291677975	120.79601780515	0	0.00244779474795032
2	1	2000	250	Runge	-299.51895815909	3	0.00410370938486368	-372.079239654534	3	0.000803576831236497	72.5602814954442	0	0.00330013255362719
2	1	2000	250	Runge	-328.955599980262	3	0.00444170042228031	-424.50359870278	3	0.0014089079759484	95.5479987225178	0	0.0030327924463319
2	1	2000	250	Runge	-327.918694724304	3	0.00343300419078428	-377.900417565522	3	0.000592572817848233	49.9817228412178	0	0.00284043137293604
2	1	2000	250	Runge	-340.286906965792	3	0.00381238598942236	-415.081039679099	2	0.000454639815796992	74.7941327133071	1	0.00335774617362537
2	1	2000	250	Runge	-317.719241574144	3	0.0054768570738847	-389.502863987971	3	0.000823600222215029	71.7836224138273	0	0.00465325685166967
2	1	2000	250	Runge	-315.939715801837	3	0.00566294631082816	-375.100455169715	3	0.00150535564562684	59.1607393678789	0	0.00415759066520133
2	1	2000	250	Runge	-335.002506057889	3	0.00358252352566539	-387.462965468796	2	0.000757796604248485	52.4604594109067	1	0.0028247269214169
2	1	2000	250	Runge	-294.72478068836	3	0.00790413406025839	-385.730106208914	3	0.000961353893726415	91.005325520554	0	0.00694278016653197
2	1	2000	250	Runge	-284.154738055605	3	0.00611279141210997	-391.36585912771	2	0.000649713249180994	107.211121072105	1	0.00546307816292898
2	1	2000	250	Runge	-293.778721192483	3	0.00534539340513517	-424.263077102717	3	0.000584359366914946	130.484355910234	0	0.00476103403822023
2	1	2000	250	Runge	-345.920084705854	3	0.00371625150596069	-413.590139954319	2	0.000263381715586102	67.6700552484651	1	0.00345286979037459
2	1	2000	250	Runge	-342.567105520265	3	0.00359725651393083	-382.569494673286	3	0.000984465566297868	40.0023891530216	0	0.00261279094763296
2	1	2000	250	Runge	-327.827679741686	3	0.00372067252406527	-368.206546726938	3	0.00112667321926619	40.3788669852523	0	0.00259399930479907
2	1	2000	250	Runge	-295.476712486445	3	0.00510716842141881	-408.297416594601	3	0.00129263378157053	112.820704108156	0	0.00381453463984827
2	1	2000	250	Runge	-304.923768123251	3	0.0058205440806844	-428.07355508623	3	0.000722914112043551	123.149786962979	0	0.00509762996864084
2	1	2000	250	Runge	-333.173431123688	3	0.00493941631595355	-371.886752479464	3	0.00160622409509596	38.7133213557765	0	0.00333319222085759
2	1	2000	250	Runge	-300.585421722932	3	0.00322074043911449	-352.688814073732	3	0.000968573409771404	52.1033923507998	0	0.00225216702934309
2	1	2000	250	Runge	-292.377192559323	3	0.00534929019716708	-417.552691409178	3	0.000265883798236843	125.175498849855	0	0.00508340639893023
2	1	2000	250	Runge	-286.86691109317	3	0.0058047771972056	-374.859453524074	3	0.00187872484062873	87.9925424309046	0	0.00392605235657687
2	1	2000	250	Runge	-296.535886644173	3	0.00530135761374287	-405.49580867295	2	0.00121159550915026	108.959922028777	1	0.00408976210459261
2	1	2000	250	Runge	-307.761677501397	3	0.00525798730452039	-388.20897728784	2	0.000700603946360362	80.4472997864424	1	0.00455738335816002
2	1	2000	250	Runge	-300.666633416757	3	0.00455939449444374	-404.450053155856	3	0.000393325895292953	103.783419739099	0	0.00416606859915079
2	1	2000	250	Runge	-261.711906639632	3	0.00534492800898829	-371.553325366831	3	0.000403048161835532	109.8414187272	0	0.00494187984715276
2	1	2000	250	Runge	-320.756465148998	3	0.00448237906751114	-402.021572904596	3	0.00102311858133547	81.2651077555981	0	0.00345926048617567
2	1	2000	250	Runge	-325.314401901406	3	0.00553042512969817	-406.848698241934	3	0.000961714563119045	81.5342963405276	0	0.00456871056657912
2	1	2000	250	Runge	-309.461577084078	3	0.00781979257879607	-390.307553744782	3	0.00181195638145264	80.8459766607039	0	0.00600783619734343
2	1	2000	250	Runge	-364.132383753912	3	0.00220386144507939	-379.188575315973	2	0.00114744578896731	15.0561915620612	1	0.00105641565611208
2	1	2000	250	Runge	-357.490681715775	3	0.00331543599774956	-426.522207614342	3	0.000683255008544558	69.031525898567	0	0.00263218098920501
2	1	2000	250	Runge	-285.340488147328	3	0.00861458934159161	-400.786881767059	3	0.00147053759810549	115.44639361973	0	0.00714405174348612
2	1	2000	250	Runge	-324.431520749927	3	0.00253365745535042	-348.544464020392	3	0.00102908662831667	24.1129432704652	0	0.00150457082703375
2	1	2000	250	Runge	-337.472571744851	3	0.00518883257294557	-439.762036879115	3	0.00140876766123625	102.289465134265	0	0.00378006491170932
2	1	2000	250	Runge	-286.05453442381	3	0.00486233348130693	-359.264448668754	3	0.000720363125351336	73.2099142449442	0	0.00414197035595559
2	1	2000	250	Runge	-299.352552828928	3	0.00424254262279903	-355.363897685205	3	0.000581398421694731	56.0113448562765	0	0.0036611442011043
2	1	2000	250	Runge	-267.52206411504	3	0.00460807528540908	-373.052179481113	3	0.00082666435131748	105.530115366073	0	0.0037814109340916
2	1	2000	250	Runge	-321.065807102449	3	0.00297394180475595	-367.69851102796	3	0.000809316738067428	46.6327039255106	0	0.00216462506668852
2	1	2000	250	Runge	-287.560826270989	3	0.00667888246581753	-412.337380569703	2	0.000854799178049422	124.776554298714	1	0.00582408328776811
2	1	2000	250	Runge	-324.539276286405	3	0.00404634300223164	-407.984033972611	3	0.00100826454625013	83.4447576862066	0	0.00303807845598152
2	1	2000	250	Runge	-338.35540351282	3	0.00196009241327695	-357.882991031597	2	0.000879316875090787	19.5275875187771	1	0.00108077553818616
2	1	2000	250	Runge	-286.368550490282	3	0.00471001244748643	-415.882809143989	3	0.000504170698217995	129.514258653707	0	0.00420584174926844
2	1	2000	250	Runge	-261.652229698811	3	0.00432186035793419	-320.274030809933	3	0.00112166806827071	58.6218011111226	0	0.00320019228966348
2	1	2000	250	Runge	-289.640187203425	3	0.00611517897055114	-395.410357060982	3	0.000917849182450253	105.770169857558	0	0.00519732978810089
2	1	2000	250	Runge	-310.594736796785	3	0.0049237469433992	-385.401363691981	3	0.00200108322102826	74.8066268951953	0	0.00292266372237095
2	1	2000	250	Runge	-285.027108307956	3	0.00555165853458606	-411.679572465233	3	0.000610572335991566	126.652464157277	0	0.00494108619859449
2	1	2000	250	Runge	-289.884587744922	3	0.00611760903994668	-370.186162961055	3	0.00127985699451275	80.3015752161335	0	0.00483775204543393
2	1	2000	250	Runge	-241.868891159433	3	0.00521109884242551	-399.541978824871	3	0.00122580827182188	157.673087665438	0	0.00398529057060363
2	1	2000	250	Runge	-295.758637831188	3	0.00451796027355723	-423.314502813624	3	0.000568490190133696	127.555864982436	0	0.00394947008342353
2	1	2000	250	Runge	-316.338348316091	3	0.00343010713140477	-368.991029803589	3	0.000308933471423483	52.6526814874981	0	0.00312117365998129
2	1	2000	250	Runge	-292.135086944259	3	0.00375428088740843	-368.9224874877	3	0.000573112254424636	76.7874005434408	0	0.0031811686329838
2	1	2000	250	Runge	-273.077791933824	3	0.00789134965324133	-365.910906846581	3	0.00156381421215186	92.8331149127565	0	0.00632753544108948
2	1	2000	250	Runge	-293.755920689363	3	0.00609296989276565	-390.867735575485	3	0.00116886719036642	97.1118148861213	0	0.00492410270239923
2	1	2000	250	Runge	-355.027431980944	3	0.0037837773849407	-435.631497983168	3	0.000764132019549109	80.6040660022245	0	0.00301964536539159
2	1	2000	250	Runge	-286.206240635575	3	0.00498415259850105	-352.664132545932	3	0.000975553258091543	66.4578919103568	0	0.00400859934040951
2	1	2000	250	Runge	-261.168722325925	3	0.00530188723970258	-359.526911567396	3	0.000853679247722827	98.3581892414712	0	0.00444820799197975
2	1	2000	250	Runge	-331.846717939351	3	0.00571724053998375	-402.506357829284	3	0.00144170945074443	70.6596398899336	0	0.00427553108923932
2	1	2000	250	Runge	-356.154017006873	3	0.00401133037212818	-433.131147399902	3	0.00115563025920681	76.9771303930297	0	0.00285570011292137
2	1	2000	250	Runge	-322.8811511541	3	0.0044014451614716	-341.57369308319	3	0.00268673947827655	18.6925419290895	0	0.00171470568319504
2	1	2000	250	Runge	-304.153663416873	3	0.00461432640963499	-353.728525028545	3	0.00127303404761105	49.5748616116722	0	0.00334129236202394
2	1	2000	250	Runge	-267.18117148002	3	0.0050712866979085	-417.394162171513	3	0.000248537046705637	150.212990691493	0	0.00482274965120286
2	1	2000	250	Runge	-336.382918815528	3	0.00548825677586457	-413.065229050221	3	0.00122337586167719	76.682310234693	0	0.00426488091418738
2	1	2000	250	Runge	-299.573498423187	3	0.00375725246053242	-366.235992675381	3	0.000666834325819964	66.6624942521938	0	0.00309041813471246
2	1	2000	250	Runge	-279.030521989404	3	0.00473440378748484	-378.544023808058	3	0.000865143675504956	99.5135018186544	0	0.00386926011197989
2	1	2000	250	Runge	-344.659304028727	3	0.00468025036655825	-465.60600576967	2	0.000405174476987332	120.946701740943	1	0.00427507588957092
2	1	2000	250	Runge	-338.542351520279	3	0.00339723721435446	-357.141009089978	3	0.00163243435433423	18.5986575696988	0	0.00176480286002023
2	1	2000	250	Runge	-352.303242580287	3	0.00374574728665215	-401.535648128799	3	0.00107239314272055	49.2324055485118	0	0.0026733541439316
2	1	2000	250	Runge	-316.767219167103	3	0.00226223845930143	-356.647838407692	3	0.000305586497822812	39.8806192405887	0	0.00195665196147862
2	1	2000	250	Runge	-296.275632171058	3	0.00551738712037422	-359.63797144544	3	0.001573009841029	63.3623392743821	0	0.00394437727934522
2	1	2000	250	Runge	-302.671764361638	3	0.00466337072008943	-400.168630510047	3	0.000696825596940604	97.4968661484088	0	0.00396654512314883
2	1	2000	250	Runge	-299.587053454092	3	0.0048223343225321	-368.197948737378	3	0.00111657073533065	68.6108952832859	0	0.00370576358720145
2	1	2000	250	Runge	-325.218144707224	3	0.00412524105505314	-412.443234388575	2	0.000315360090042441	87.2250896813509	1	0.0038098809650107
2	1	2000	250	Runge	-358.547769997963	3	0.00277567282561597	-402.707747315067	2	0.000734211793700079	44.1599773171048	1	0.00204146103191589
2	1	2000	250	Runge	-312.267988294231	3	0.00536175292517798	-400.739865061843	3	0.000958482603127487	88.4718767676125	0	0.0044032703220505
2	1	2000	250	Runge	-293.110419805781	3	0.00489627280948912	-407.007393265944	3	0.00118363797018405	113.896973460162	0	0.00371263483930508
2	1	2000	250	Runge	-299.106974442495	3	0.00544453730299992	-371.679139081858	3	0.00117472961059547	72.5721646393631	0	0.00426980769240445
2	1	2000	250	Runge	-262.230708368927	3	0.0058202800080434	-382.875202203881	3	0.000758053975342626	120.644493834955	0	0.00506222603270077
2	1	2000	250	Runge	-323.695320390246	3	0.00410207566059073	-411.607725035571	3	0.000940069148618076	87.9124046453251	0	0.00316200651197266
2	1	2000	250	Runge	-283.580742262539	3	0.00472272158976215	-358.14497972589	3	0.000844143776885249	74.5642374633518	0	0.0038785778128769
2	1	2000	250	Runge	-297.528878274141	3	0.0059415082616388	-424.105440443224	3	0.000700128436028956	126.576562169083	0	0.00524137982560985
2	1	2000	250	Runge	-353.618356918741	3	0.00334874772352944	-407.176710680644	2	0.000841850895062612	53.5583537619025	1	0.00250689682846682
2	1	2000	250	Runge	-319.985298234595	3	0.00420534292923826	-402.730665273441	3	0.000721339850898775	82.7453670388458	0	0.00348400307833948
2	1	2000	250	Runge	-286.716854474517	3	0.00385710660211551	-387.94020073631	3	0.000517123589478736	101.223346261793	0	0.00333998301263677
2	1	2000	250	Runge	-354.192568034054	3	0.00402084396267218	-431.293675636053	3	0.000430194315714356	77.101107601999	0	0.00359064964695782
2	1	2000	250	Runge	-326.635740460983	3	0.00225922813388207	-391.838557171904	3	0.000198198546524492	65.2028167109218	0	0.00206102958735758
2	1	2000	250	Runge	-293.80649397395	3	0.00543952794535992	-396.547752127226	3	0.000834573853391904	102.741258153276	0	0.00460495409196801
2	1	2000	250	Runge	-301.229213659494	3	0.00360006005256158	-394.151557196818	3	0.000825224802371541	92.9223435373235	0	0.00277483525019004
2	1	2000	250	Runge	-367.446586341289	3	0.00335767161293521	-453.463674570387	3	0.00034952448827138	86.0170882290984	0	0.00300814712466383
2	1	2000	250	Runge	-354.315457586419	3	0.00478425106019984	-425.409432080486	3	0.00103605419978135	71.0939744940672	0	0.00374819686041849
2	1	2000	250	Runge	-357.975744051193	3	0.0030471758857248	-408.166595876255	3	0.000837704490422327	50.1908518250621	0	0.00220947139530248
2	1	2000	250	Runge	-327.713781146141	3	0.00527712814784562	-395.573907550992	3	0.00102619173933445	67.8601264048515	0	0.00425093640851117
2	1	2000	250	Runge	-346.549756591287	3	0.00267965790504386	-378.148363390931	2	0.000908021815797937	31.5986067996441	1	0.00177163608924592
2	1	2000	250	Runge	-295.284140808478	3	0.00497489705586787	-356.744812363357	3	0.00138823914676552	61.4606715548784	0	0.00358665790910236
2	1	2000	250	Runge	-300.678079967754	3	0.00519767775061998	-408.139697180202	3	0.000385585152489468	107.461617212448	0	0.00481209259813051
2	1	2000	250	Runge	-288.379525721263	3	0.00457379255718537	-383.504894397415	3	0.00100652263861439	95.1253686761524	0	0.00356726991857098
2	1	2000	250	Runge	-316.142869097396	3	0.00522189847657412	-369.838681723723	3	0.00240033374929441	53.6958126263272	0	0.00282156472727972
2	1	2000	250	Runge	-347.316568893264	3	0.0044052915915333	-444.101589463376	3	0.000137868215450734	96.7850205701121	0	0.00426742337608256
2	1	2000	250	Runge	-265.248510256541	3	0.00491364652717482	-330.452691118636	3	0.00151200651895354	65.2041808620957	0	0.00340164000822128
2	1	2000	250	Runge	-340.546375047378	3	0.00451484833623275	-380.569295991545	3	0.00165397565000235	40.0229209441671	0	0.00286087268623041
2	1	2000	250	Runge	-295.56856073106	3	0.00551201412292725	-363.056324974089	3	0.000859161616468118	67.487764243029	0	0.00465285250645913
2	1	2000	250	Runge	-304.339640547518	3	0.00281964703316041	-349.282512925642	3	0.000745984858351145	44.9428723781248	0	0.00207366217480926
2	1	2000	250	Runge	-296.039164856379	3	0.00466544241600584	-347.435033232208	2	0.00132159582405237	51.3958683758286	1	0.00334384659195347
2	1	2000	250	Runge	-300.224313885499	3	0.00503444616417077	-410.000790269106	3	0.00100319762019016	109.776476383607	0	0.0040312485439806
2	1	2000	250	Runge	-247.133543223151	3	0.00601477445228654	-384.786199236849	3	0.00174029830210271	137.652656013698	0	0.00427447615018383
2	1	2000	250	Runge	-283.525629711899	3	0.00399311650235859	-353.237178358135	2	0.000264058619973887	69.7115486462361	1	0.0037290578823847
2	1	2000	250	Runge	-334.915054167699	3	0.0049015177132471	-426.304858195908	3	0.000616174937942966	91.3898040282086	0	0.00428534277530413
2	1	2000	250	Runge	-317.579362610934	3	0.00610668274787106	-406.139238638685	3	0.00103008998291299	88.5598760277506	0	0.00507659276495807
2	1	2000	250	Runge	-295.157932704917	3	0.00579580056359196	-384.453956340163	3	0.00101801333002772	89.2960236352467	0	0.00477778723356423
2	1	2000	250	Runge	-329.304870965856	3	0.00461925707386563	-389.749741435477	3	0.000891829037861812	60.4448704696217	0	0.00372742803600382
2	1	2000	250	Runge	-304.86902540258	3	0.00635356173327453	-334.335662512816	3	0.0033574272558281	29.4666371102364	0	0.00299613447744643
2	1	2000	250	Runge	-318.828756163344	3	0.00557064248081005	-429.335087848133	2	0.000602981167439476	110.506331684789	1	0.00496766131337058
2	1	2000	250	Runge	-306.277364721249	3	0.00377555444131626	-356.171014288613	3	0.0012528734257891	49.893649567364	0	0.00252268101552716
2	1	2000	250	Runge	-344.89410277145	3	0.00440293233327917	-401.972089455083	3	0.00113398327233566	57.0779866836326	0	0.00326894906094351
2	1	2000	250	Runge	-271.241685072076	3	0.0036628954969427	-308.840369198585	3	0.00107807433793348	37.5986841265089	0	0.00258482115900922
2	1	2000	250	Runge	-300.039431974836	3	0.00469607356673013	-384.985083002143	3	0.000495879256309534	84.9456510273072	0	0.0042001943104206
2	1	2000	250	Runge	-311.168190103715	3	0.00385282654169609	-352.069908835063	3	0.00123947820299873	40.9017187313483	0	0.00261334833869736
2	1	2000	250	Runge	-285.611314794106	3	0.00592841327341112	-364.739817485176	3	0.00112151113180593	79.1285026910701	0	0.0048069021416052
2	1	2000	250	Runge	-349.821263470354	3	0.00420925094818644	-412.19846301587	2	0.000555585338890681	62.377199545516	1	0.00365366560929576
2	1	2000	250	Runge	-329.917089538231	3	0.00550831281869397	-397.011872078627	2	0.00134503252051716	67.094782540396	1	0.00416328029817681
2	1	2000	250	Runge	-339.882668623126	3	0.00457446653885854	-365.56983874629	3	0.00227066417727525	25.6871701231647	0	0.0023038023615833
2	1	2000	250	Runge	-283.444870613195	3	0.00449587824488924	-391.870744723593	3	0.000254392328269513	108.425874110397	0	0.00424148591661973
2	1	2000	250	Runge	-350.938067574873	3	0.0036827566100758	-381.787414546585	2	0.00131939263182306	30.8493469717114	1	0.00236336397825274
2	1	2000	250	Runge	-292.741571690339	3	0.0054101261868478	-366.000438088267	2	0.000820755072874645	73.2588663979287	1	0.00458937111397315
2	1	2000	250	Runge	-328.844308763713	3	0.0038268109754487	-404.625897039341	2	0.000303419327690794	75.7815882756278	1	0.0035233916477579
2	1	2000	250	Runge	-305.717571589536	3	0.00580384257437683	-375.38262166041	3	0.00153746996376286	69.6650500708735	0	0.00426637261061398
2	1	2000	250	Runge	-338.842191915746	3	0.00505053028665549	-432.307535736525	2	0.000541382721694872	93.4653438207785	1	0.00450914756496062
2	1	2000	250	Runge	-265.366574076649	3	0.00485715503353193	-383.929059307917	3	0.000501752883259593	118.562485231267	0	0.00435540215027234
2	1	2000	250	Runge	-278.921114031584	3	0.00467914643011336	-337.29928383564	3	0.000818965544189929	58.3781698040554	0	0.00386018088592344
2	1	2000	250	Runge	-276.998714777979	3	0.00476472036390842	-358.128547083641	3	0.000574607927417857	81.1298323056623	0	0.00419011243649057
2	1	2000	250	Runge	-331.480089744938	3	0.00184241044575926	-341.54413563052	2	0.00147698513989877	10.0640458855817	1	0.000365425305860493
2	1	2000	250	Runge	-278.789158466529	3	0.00451590060783053	-372.26572368317	3	0.000749047186964986	93.4765652166411	0	0.00376685342086555
2	1	2000	250	Runge	-317.91834328365	3	0.00364686256173209	-326.850357661886	3	0.00199684796033073	8.93201437823598	0	0.00165001460140136
2	1	2000	250	Runge	-289.019657103691	3	0.00336529580884513	-369.452743662942	3	0.000514319082334148	80.4330865592509	0	0.00285097672651098
2	1	2000	250	Runge	-336.127264598246	3	0.00374750270684277	-394.605962269493	2	0.000578861857618666	58.4786976712469	1	0.0031686408492241
2	1	2000	250	Runge	-362.075478870597	3	0.00313523319453032	-399.813851132127	3	0.000740436785673512	37.7383722615297	0	0.00239479640885681
2	1	2000	250	Runge	-288.880865761922	3	0.00437967718419378	-417.660314154545	3	0.00145192449609071	128.779448392623	0	0.00292775268810307
2	1	2000	250	Runge	-306.463801327915	3	0.00433122720374817	-380.541551790519	3	0.000562813332751643	74.0777504626037	0	0.00376841387099653
2	1	2000	250	Runge	-300.835621067107	3	0.00564063717316605	-398.354676681989	3	0.000715220636959827	97.5190556148829	0	0.00492541653620622
2	1	2000	250	Runge	-283.304743950065	3	0.00550877989540091	-342.050142644451	3	0.000946301967847785	58.7453986943861	0	0.00456247792755312
2	1	2000	250	Runge	-364.341732159939	3	0.00435982667945476	-423.21058863179	3	0.000835754944762348	58.8688564718509	0	0.00352407173469241
2	1	2000	250	Runge	-289.679934715979	3	0.00598099295927775	-396.380126421152	3	0.000733392775661443	106.700191705173	0	0.00524760018361631
2	1	2000	250	Runge	-327.819877971842	3	0.00450517477950546	-389.382528731311	3	0.000930015093385272	61.5626507594692	0	0.00357515968612018
2	1	2000	250	Runge	-264.419413103717	3	0.0050042093932861	-406.651238422367	3	0.000566141149383621	142.23182531865	0	0.00443806824390248
2	1	2000	250	Runge	-268.393744518421	3	0.0065379675208708	-364.868203945533	3	0.00156469505291419	96.4744594271124	0	0.0049732724679566
2	1	2000	250	Runge	-317.989912085216	3	0.00691921845685863	-418.613453074215	3	0.000968652434604058	100.623540988999	0	0.00595056602225457
2	1	2000	250	Runge	-264.592797025671	3	0.00466693171978129	-410.844505159161	2	0.000764174935634446	146.25170813349	1	0.00390275678414684
2	1	2000	250	Runge	-313.400084634765	3	0.00516839861693725	-399.691753844718	2	0.000614285695896674	86.2916692099537	1	0.00455411292104058
2	1	2000	250	Runge	-319.833213355662	3	0.0031538421918841	-411.935060843771	3	0.000264584978160077	92.1018474881091	0	0.00288925721372402
2	1	2000	250	Runge	-272.843178512368	3	0.00511251046292594	-390.893316315036	3	0.00078439340210772	118.050137802667	0	0.00432811706081822
2	1	2000	250	Runge	-315.52911064862	3	0.00517431735191395	-428.213528116391	3	0.000810298345020477	112.684417467771	0	0.00436401900689347
2	1	2000	250	Runge	-283.780927672999	3	0.00593372541060184	-395.589565022751	3	0.000916052426443443	111.808637349753	0	0.00501767298415839
2	1	2000	250	Runge	-309.647983013223	3	0.00337382411275106	-357.464532436207	3	0.000764268492831197	47.8165494229846	0	0.00260955561991987
2	1	2000	250	Runge	-367.086738021092	3	0.00481321607311897	-411.448242531556	3	0.00109127980308464	44.3615045104644	0	0.00372193627003433
2	1	2000	250	Runge	-340.236221076693	3	0.00413359822411766	-405.952017320643	3	0.000697659996477148	65.7157962439504	0	0.00343593822764051
2	1	2000	250	Runge	-318.913493960114	3	0.0043726329293463	-408.075267433032	3	0.000675669435773018	89.1617734729181	0	0.00369696349357328
2	1	2000	250	Runge	-321.916601574196	3	0.003846491770604	-421.947372660916	3	0.000257525684131015	100.03077108672	0	0.00358896608647299
2	1	2000	250	Runge	-365.324406909138	3	0.00354399646254916	-429.67987312776	3	0.000788943606351126	64.3554662186218	0	0.00275505285619803
2	1	2000	250	Runge	-317.77261949849	3	0.00344078949139911	-368.339970186407	3	0.000665567061467978	50.5673506879175	0	0.00277522242993113
2	1	2000	250	Runge	-331.885635696281	3	0.00339429464607003	-409.923633215665	2	0.000316176674785382	78.0379975193839	1	0.00307811797128465
2	1	2000	250	Runge	-231.613097347477	3	0.00605225865855081	-393.857870172525	3	0.00109895014342708	162.244772825047	0	0.00495330851512373
2	1	2000	250	Runge	-296.992008668903	3	0.00397356801419239	-364.363329238812	3	0.000814824885223974	67.3713205699092	0	0.00315874312896841
2	1	2000	250	Runge	-284.191710546438	3	0.00659492704699484	-419.597770760832	2	0.000720293767051968	135.406060214394	1	0.00587463327994287
2	1	2000	250	Runge	-347.963553343243	3	0.00403624317796838	-403.214020739105	3	0.000869564292894686	55.2504673958627	0	0.00316667888507369
2	1	2000	250	Runge	-315.399715670602	3	0.00488998797888993	-344.623525605547	3	0.00251738141950923	29.223809934945	0	0.0023726065593807
2	1	2000	250	Runge	-290.076645391328	3	0.00406185017293021	-403.345853013346	3	0.000785619055514567	113.269207622018	0	0.00327623111741565
2	1	2000	250	Runge	-290.885102722767	3	0.00559060706340075	-400.238683638413	3	0.000656433824995685	109.353580915646	0	0.00493417323840506
2	1	2000	250	Runge	-338.003878963836	3	0.00320493174151642	-400.350247127368	3	0.000318321546234839	62.3463681635318	0	0.00288661019528158
2	1	2000	250	Runge	-355.963499041968	3	0.00446451415488849	-406.881775827922	3	0.000839811916607038	50.9182767859546	0	0.00362470223828145
2	1	2000	250	Runge	-303.76211338565	3	0.00544753262399859	-381.79680155982	3	0.00119786158272163	78.0346881741702	0	0.00424967104127696
2	1	2000	250	Runge	-304.341992817353	3	0.00451918898159598	-437.597961012208	3	0.000408169146640462	133.255968194855	0	0.00411101983495552
2	1	2000	250	Runge	-328.302222091123	3	0.00392907467907801	-398.342021333449	2	0.000653909578146942	70.039799242326	1	0.00327516510093106
2	1	2000	250	Runge	-329.594128651404	3	0.00406371046863511	-398.55399754975	2	0.000498571530456688	68.9598688983466	1	0.00356513893817842
2	1	2000	250	Runge	-293.567028833906	3	0.00558534881796137	-372.103376739314	2	0.00142569174715094	78.5363479054079	1	0.00415965707081043
2	1	2000	250	Runge	-294.440615968688	3	0.00471069641044704	-356.27931215796	2	0.000655842724226436	61.8386961892715	1	0.00405485368622061
2	1	2000	250	Runge	-323.274908515145	3	0.00496369639641663	-394.637305206328	3	0.00114919628386235	71.3623966911827	0	0.00381450011255428
2	1	2000	250	Runge	-307.661966219865	3	0.00424250455181451	-370.355294713459	2	0.0010255135580718	62.693328493594	1	0.00321699099374271
2	1	2000	250	Runge	-307.170465624181	3	0.00373019423084673	-326.827962286741	3	0.00215519906189251	19.6574966625599	0	0.00157499516895421
2	1	2000	250	Runge	-328.383206527061	3	0.0044648369046928	-394.045349318215	3	0.000228016587306812	65.6621427911542	0	0.00423682031738598
2	1	2000	250	Runge	-320.974821583677	3	0.0060918485027821	-408.484796654496	3	0.000887601203011272	87.5099750708196	0	0.00520424729977082
2	1	2000	250	Runge	-345.974052974499	3	0.0024071572806624	-351.42647736652	3	0.00121667507756627	5.45242439202133	0	0.00119048220309612
2	1	2000	250	Runge	-365.528612482852	3	0.00490060914203972	-413.458898703201	3	0.00160175744194079	47.9302862203499	0	0.00329885170009894
2	1	2000	250	Runge	-273.911719885713	3	0.00781283548542872	-388.418397753511	3	0.00138889838032349	114.506677867798	0	0.00642393710510523
2	1	2000	250	Runge	-305.894323113674	3	0.00470566128211957	-395.7526055702	3	0.000659931352008728	89.8582824565256	0	0.00404572993011084
2	1	2000	250	Runge	-317.984849905933	3	0.00343893307921432	-411.790517520632	3	0.000430193253066433	93.8056676146995	0	0.00300873982614788
2	1	2000	250	Runge	-303.017761733196	3	0.00391321020541869	-361.314983791433	3	0.0011115922640203	58.297222058237	0	0.00280161794139838
2	1	2000	250	Runge	-284.66790365431	3	0.00512734934817504	-345.859741891274	3	0.00119196833836432	61.1918382369639	0	0.00393538100981072
2	1	2000	250	Runge	-308.456253672207	3	0.00432779198385408	-373.780668574026	3	0.00110247314526093	65.3244149018183	0	0.00322531883859316
2	1	2000	250	Runge	-311.778006064403	3	0.00446123488356083	-376.634758894151	2	0.000804488693289577	64.8567528297483	1	0.00365674619027126
2	1	2000	250	Runge	-281.725363421407	3	0.00459513342946091	-337.814530307022	3	0.00056337172676709	56.0891668856149	0	0.00403176170269382
2	1	2000	250	Runge	-284.729800008807	3	0.0050270133485791	-382.240322853479	3	0.00115769461567252	97.5105228446714	0	0.00386931873290658
2	1	2000	250	Runge	-318.046700857525	3	0.0042660633489611	-400.004211672775	2	0.000612847179807546	81.9575108152503	1	0.00365321616915356
2	1	2000	250	Runge	-327.096675928405	3	0.0037494492241876	-406.847779996175	3	0.000467437939370922	79.75110406777	0	0.00328201128481668
2	1	2000	250	Runge	-316.374789056079	3	0.00488170853151321	-384.593000508544	3	0.00129365400280435	68.2182114524651	0	0.00358805452870885
2	1	2000	250	Runge	-266.477633418607	3	0.0056581031861434	-356.804007338032	3	0.0011415113498186	90.3263739194253	0	0.0045165918363248
2	1	2000	250	Runge	-275.639573772416	3	0.00472405552292718	-376.964620074933	3	0.000302799675903051	101.325046302517	0	0.00442125584702413
2	1	2000	250	Runge	-295.487150549352	3	0.00689886189373782	-404.807517923227	3	0.00117233884921702	109.320367373874	0	0.0057265230445208
2	1	2000	250	Runge	-241.624591972508	3	0.00695958458664325	-383.141387896905	3	0.00170976183277007	141.516795924397	0	0.00524982275387317
2	1	2000	250	Runge	-342.385437983803	3	0.00257980367838163	-384.336515225695	3	0.000383385566053456	41.9510772418914	0	0.00219641811232817
2	1	2000	250	Runge	-308.660200240957	3	0.00813802937654557	-395.281212776859	3	0.00167485611492757	86.6210125359019	0	0.006463173261618
2	1	2000	250	Runge	-317.060077188887	3	0.00395691992331115	-362.404641149709	3	0.000892342540526007	45.3445639608213	0	0.00306457738278514
2	1	2000	250	Runge	-315.121441088888	3	0.00504255179259728	-375.207510491874	3	0.00161003010794585	60.0860694029859	0	0.00343252168465143
2	1	2000	250	Runge	-304.184381245055	3	0.00571605296840677	-411.243993215362	3	0.000415212102475898	107.059611970307	0	0.00530084086593087
2	1	2000	250	Runge	-301.093819420311	3	0.00412098361891343	-373.081240313123	3	0.000878579017589255	71.9874208928119	0	0.00324240460132417
2	1	2000	250	Runge	-338.303342674762	3	0.00471521601629905	-412.24878573655	3	0.000937201152699645	73.9454430617872	0	0.00377801486359941
2	1	2000	250	Runge	-264.048279220656	3	0.00544303255901153	-381.437681355005	3	0.000618605509847085	117.389402134349	0	0.00482442704916445
2	1	2000	250	Runge	-310.197707388128	3	0.00461260119855878	-356.338844539021	3	0.00130892471387241	46.1411371508934	0	0.00330367648468636
2	1	2000	250	Runge	-280.201925761752	3	0.00532712613791155	-367.61341006587	3	0.000794193735561129	87.4114843041178	0	0.00453293240235042
2	1	2000	250	Runge	-289.84715163609	3	0.00496269362987287	-365.282758323596	3	0.000725476748620046	75.4356066875059	0	0.00423721688125283
2	1	2000	250	Runge	-319.631273162585	3	0.00454747959217009	-399.004063150791	3	0.000440841453873478	79.3727899882065	0	0.00410663813829661
2	1	2000	250	Runge	-297.622258214862	3	0.00366981347341595	-372.270195886632	3	0.000514127973203965	74.6479376717704	0	0.00315568550021199
2	1	2000	250	Runge	-283.600229548975	3	0.00502211383333379	-356.016826070074	3	0.00119038880837807	72.4165965210987	0	0.00383172502495572
2	1	2000	250	Runge	-332.034614007702	3	0.00509982462649408	-419.065779356831	3	0.000912863409954161	87.0311653491295	0	0.00418696121653992
2	1	2000	250	Runge	-332.833198414481	3	0.00466093692150336	-412.071347702252	3	0.000562479637755102	79.2381492877713	0	0.00409845728374826
2	1	2000	250	Runge	-347.642033869007	3	0.00522830339897751	-432.159309565314	3	0.000500795949354958	84.5172756963075	0	0.00472750744962255
2	1	2000	250	Runge	-401.592148876533	3	0.00253238813050554	-461.937992604511	3	0.000569568593520529	60.3458437279781	0	0.00196281953698501
2	1	2000	250	Runge	-330.148342864243	3	0.00414198952248569	-416.037200319044	2	0.000668717262271472	85.8888574548017	1	0.00347327226021422
2	1	2000	250	Runge	-337.357025104742	3	0.00469628856835789	-427.074280134023	3	0.000411780319428631	89.7172550292808	0	0.00428450824892926
2	1	2000	250	Runge	-306.741185622588	3	0.00549249981685839	-374.477385622285	3	0.00179187770752772	67.7361999996962	0	0.00370062210933067
2	1	2000	250	Runge	-310.623525053343	3	0.00506523181896544	-434.843203181727	3	0.000303209547174098	124.219678128384	0	0.00476202227179134
2	1	2000	250	Runge	-318.528626187303	3	0.00483182138748441	-386.409827990488	3	0.000315485087664228	67.8812018031844	0	0.00451633629982018
2	1	2000	250	Runge	-350.722543306791	3	0.00320905147502833	-393.199252120334	3	0.000838160790620163	42.4767088135428	0	0.00237089068440816
2	1	2000	250	Runge	-297.550841661276	3	0.00455011827451552	-389.684450994182	3	0.000694050508351074	92.1336093329057	0	0.00385606776616445
2	1	2000	250	Runge	-296.877331423984	3	0.00663753649742375	-387.13069128077	2	0.00128445771846495	90.2533598567856	1	0.0053530787789588
2	1	2000	250	Runge	-333.739891319625	3	0.00321807552366423	-395.590449389702	3	0.000551996086652651	61.850558070077	0	0.00266607943701158
2	1	2000	250	Runge	-242.931191027592	3	0.00634560834518023	-368.265178114309	3	0.00253018945960515	125.333987086717	0	0.00381541888557508
2	1	2000	250	Runge	-315.851313929326	3	0.00315268607219089	-355.597402335051	3	0.000706834036320151	39.7460884057251	0	0.00244585203587074
2	1	2000	250	Runge	-327.708043223636	3	0.00400029892932718	-367.003001549315	3	0.00131764766801371	39.2949583256793	0	0.00268265126131346
2	1	2000	250	Runge	-354.516972789529	3	0.00179123311258397	-388.838846286506	2	0.00072537431896907	34.3218734969773	1	0.0010658587936149
2	1	2000	250	Runge	-345.639947324653	3	0.00367893756114743	-383.299918667055	2	0.00140584169154096	37.6599713424015	1	0.00227309586960647
2	1	2000	250	Runge	-306.038398011108	3	0.00701672069936532	-416.809360160416	3	0.00108673590500524	110.770962149308	0	0.00592998479436008
2	1	2000	250	Runge	-326.808487390078	3	0.00532726152013717	-414.872687048944	3	0.000605703512737966	88.0641996588664	0	0.00472155800739921
2	1	2000	250	Runge	-289.223566935703	3	0.0063608085720885	-401.880856420277	3	0.00126633781764894	112.657289484574	0	0.00509447075443957
2	1	2000	250	Runge	-249.734753016588	3	0.00541635083365251	-343.552691264891	3	0.00208421519604595	93.8179382483027	0	0.00333213563760657
2	1	2000	250	Runge	-316.677014310045	3	0.00408262336625402	-374.52747137292	2	0.000751370189795815	57.8504570628749	1	0.0033312531764582
2	1	2000	250	Runge	-326.702143581311	3	0.00463942245437379	-396.681229307412	3	0.000841251129184784	69.9790857261009	0	0.003798171325189
2	1	2000	250	Runge	-272.47518057767	3	0.00432860809631735	-342.043823511336	3	0.00108881037477483	69.568642933666	0	0.00323979772154251
2	1	2000	250	Runge	-330.726642022741	3	0.0046592888236761	-392.87311668472	3	0.000685361797473942	62.146474661979	0	0.00397392702620216
2	1	2000	250	Runge	-269.674940475756	3	0.00570577440506576	-350.140543543966	3	0.00106810783703253	80.4656030682098	0	0.00463766656803323
2	1	2000	250	Runge	-329.355370932925	3	0.00349290106045662	-394.600116194293	3	0.00098069679452717	65.2447452613677	0	0.00251220426592945
2	1	2000	250	Runge	-350.968253005479	3	0.00472666231912974	-424.724312653179	3	0.000523421495706406	73.7560596476998	0	0.00420324082342334
2	1	2000	250	Runge	-318.737079487286	3	0.00483951687519279	-375.484965022729	3	0.0010719468573258	56.7478855354431	0	0.00376757001786699
2	1	2000	250	Runge	-320.659869109713	3	0.00570533957994917	-413.776728102292	3	0.000780035421461982	93.1168589925794	0	0.00492530415848718
2	1	2000	250	Runge	-298.111984128353	3	0.00607835409667734	-394.548109661105	3	0.00160102450870292	96.4361255327519	0	0.00447732958797442
2	1	2000	250	Runge	-331.394094525264	3	0.00462674879694531	-411.243688552114	3	0.000819530697264368	79.8495940268505	0	0.00380721809968094
2	1	2000	250	Runge	-312.501438941451	3	0.00515161598966203	-395.554846204397	3	0.0011322879732189	83.0534072629453	0	0.00401932801644313
2	1	2000	250	Runge	-332.548806618673	3	0.00530830283566373	-393.567663150672	3	0.00143391084815932	61.0188565319995	0	0.00387439198750441
2	1	2000	250	Runge	-300.494935857659	3	0.0048353889514576	-402.12859418645	3	0.000980060713648821	101.633658328791	0	0.00385532823780878
2	1	2000	250	Runge	-339.402239566375	3	0.00515769201041084	-410.049140935444	3	0.000800958048475495	70.6469013690687	0	0.00435673396193535
2	1	2000	250	Runge	-288.140750733504	3	0.00524836508115911	-415.768397568724	3	0.000925550045479014	127.627646835219	0	0.00432281503568009
2	1	2000	250	Runge	-329.652782133434	3	0.00457323293611067	-410.840261446083	3	0.000851739377127919	81.1874793126494	0	0.00372149355898275
2	1	2000	250	Runge	-262.922342149564	3	0.00561826279426276	-393.962622174884	3	0.000748646380999528	131.04028002532	0	0.00486961641326323
2	1	2000	250	Runge	-323.653765567292	3	0.00459771835954336	-369.304910878004	3	0.0014346654924004	45.6511453107113	0	0.00316305286714297
2	1	2000	250	Runge	-298.144784233664	3	0.00450089093921071	-408.843492008566	2	0.000444525296171797	110.698707774902	1	0.00405636564303891
2	1	2000	250	Runge	-280.046996066987	3	0.00482986066832692	-354.170005572405	3	0.000482146523223696	74.1230095054177	0	0.00434771414510323
2	1	2000	250	Runge	-307.992678766713	3	0.0048494235305091	-408.565758333928	3	0.000658164808421388	100.573079567216	0	0.00419125872208771
2	1	2000	250	Runge	-319.974905466665	3	0.00707085668700159	-421.730206754716	3	0.000748138433292622	101.755301288051	0	0.00632271825370897
2	1	2000	250	Runge	-328.270321788777	3	0.00325757597264211	-361.62279884568	3	0.00101978335207462	33.3524770569035	0	0.00223779262056749
2	1	2000	250	Runge	-299.592503270418	3	0.00354881111934097	-346.207940010483	3	0.000968647960997716	46.6154367400649	0	0.00258016315834325
2	1	2000	250	Runge	-286.603318493177	3	0.00481068783796639	-357.225481672388	3	0.000796364420676106	70.6221631792102	0	0.00401432341729028
2	1	2000	250	Runge	-342.771003580638	3	0.00379413824060972	-431.747116893668	3	0.000776705394616226	88.9761133130301	0	0.00301743284599349
2	1	2000	250	Runge	-311.096491134544	3	0.00544998932644962	-404.615638920004	3	0.00141775491454148	93.5191477854602	0	0.00403223441190814
2	1	2000	250	Runge	-365.402147733963	3	0.00322317759497816	-446.571349880946	3	0.000445790164445681	81.1692021469839	0	0.00277738743053248
2	1	2000	250	Runge	-362.338758475289	3	0.00415340866134582	-442.928426364156	2	0.000600069547799682	80.5896678888678	1	0.00355333911354614
2	1	2000	250	Runge	-271.832489978371	3	0.00555114656004384	-355.959484326706	3	0.00119443480634888	84.1269943483347	0	0.00435671175369496
2	1	2000	250	Runge	-344.061919881367	3	0.00427754586669282	-394.928474909399	3	0.0007777929022827	50.8665550280321	0	0.00349975296441013
2	1	2000	250	Runge	-333.839774468268	3	0.00519412403861739	-404.811711436246	3	0.000855488309841136	70.9719369679779	0	0.00433863572877626
2	1	2000	250	Runge	-359.987915337715	3	0.00440403032593141	-424.042707795128	3	0.00104073788298868	64.0547924574132	0	0.00336329244294274
2	1	2000	250	Runge	-332.537983354225	3	0.00405836206858158	-402.742049461738	3	0.00133767177168481	70.2040661075126	0	0.00272069029689677
2	1	2000	250	Runge	-333.28099140724	3	0.00254490293257347	-378.626779437031	3	0.000283098069713105	45.3457880297914	0	0.00226180486286037
2	1	2000	250	Runge	-352.108754186963	3	0.00441623792755211	-405.310409376243	2	0.000751196941997157	53.2016551892801	1	0.00366504098555496
2	1	2000	250	Runge	-339.187858308749	3	0.00172565200690742	-339.187858308749	3	0.0017256520069074	1.13686837721616e-13	0	2.10335221462188e-17
2	1	2000	250	Runge	-320.731153122599	3	0.00472280225549067	-401.148534914241	3	0.00121748969694699	80.4173817916415	0	0.00350531255854369
2	1	2000	250	Runge	-352.464215851868	3	0.00455839766210128	-415.222561628477	2	0.000929765504718457	62.7583457766088	1	0.00362863215738282
2	1	2000	250	Runge	-324.089783533591	3	0.00383257226628605	-406.473864270437	3	0.000668822054249143	82.3840807368455	0	0.0031637502120369
2	1	2000	250	Runge	-285.091497618231	3	0.00635002756144668	-361.85950167935	3	0.00103809956302851	76.7680040611191	0	0.00531192799841816
2	1	2000	250	Runge	-338.062698906482	3	0.00321097524362304	-399.247280059792	3	0.00104357697715527	61.1845811533103	0	0.00216739826646777
2	1	2000	250	Runge	-323.819444960165	3	0.00342201370488779	-391.325269952873	3	0.000814903637542885	67.5058249927075	0	0.00260711006734491
2	1	2000	250	Runge	-297.076713966139	3	0.00394294173368731	-376.807490321235	3	0.000572970931453472	79.7307763550959	0	0.00336997080223384
2	1	2000	250	Runge	-301.407208812905	3	0.00332089003181573	-365.121819930342	3	0.000317119301004343	63.7146111174372	0	0.00300377073081139
2	1	2000	250	Runge	-306.61291145882	3	0.00472790810548025	-354.574110422907	3	0.00179781073711438	47.9611989640867	0	0.00293009736836587
2	1	2000	250	Runge	-298.530584827952	3	0.0050807264452819	-397.440582312281	3	0.000858187733075324	98.9099974843286	0	0.00422253871220657
2	1	2000	250	Runge	-332.365911891082	3	0.00268256022080498	-391.388522416267	2	0.000480126836663	59.0226105251852	1	0.00220243338414198
2	1	2000	250	Runge	-288.036029365429	3	0.00487180606076759	-403.316632321023	3	0.000811083800040905	115.280602955594	0	0.00406072226072669
2	1	2000	250	Runge	-353.281767790432	3	0.00388979769345156	-413.542447559813	3	0.000604169633059538	60.2606797693809	0	0.00328562806039202
2	1	2000	250	Runge	-280.527774296775	3	0.00514439020062917	-367.199292920305	3	0.000915039055504111	86.6715186235297	0	0.00422935114512506
2	1	2000	250	Runge	-308.532853080464	3	0.00403124652643178	-385.616225298246	3	0.00114257886257951	77.0833722177827	0	0.00288866766385226
2	1	2000	250	Runge	-316.251622278369	3	0.00361414168536011	-401.138683831784	3	0.000527146076918516	84.8870615534152	0	0.0030869956084416
2	1	2000	250	Runge	-292.442477989557	3	0.00448640413013376	-380.97468520052	3	0.00105623685560812	88.5322072109632	0	0.00343016727452564
2	1	2000	250	Runge	-314.178466929105	3	0.00381218368881257	-423.817829188832	3	0.000354578236668976	109.639362259727	0	0.0034576054521436
2	1	2000	250	Runge	-336.442719514389	3	0.0025034029654054	-384.593262476697	3	0.000558801327165312	48.1505429623084	0	0.00194460163824009
2	1	2000	250	Runge	-322.955969545579	3	0.00247865162991074	-334.180613638452	3	0.00127101588731092	11.2246440928726	0	0.00120763574259982
2	1	2000	250	Runge	-363.860752157164	3	0.00304646294233002	-418.478983148397	3	0.000904922671366327	54.618230991233	0	0.00214154027096369
2	1	2000	250	Runge	-270.224906315268	3	0.00385928712578052	-283.776396470439	3	0.00273803229426585	13.5514901551712	0	0.00112125483151467
2	1	2000	250	Runge	-324.583017175831	3	0.00550996679852788	-391.506217196214	3	0.00120165689375328	66.9232000203833	0	0.00430830990477459
2	1	2000	250	Runge	-273.035788598015	3	0.00471978043355513	-392.324374946084	2	0.000179681368521715	119.288586348069	1	0.00454009906503341
2	1	2000	250	Runge	-263.698718206425	3	0.00326894533092642	-360.363564615931	3	0.000959496423836944	96.6648464095059	0	0.00230944890708947
2	1	2000	250	Runge	-301.91830547846	3	0.00524711606049696	-373.179206974279	2	0.00127916680608516	71.2609014958189	1	0.0039679492544118
2	1	2000	250	Runge	-332.702061731297	3	0.00428549888880793	-409.517424233559	3	0.000846562507785646	76.8153625022622	0	0.00343893638102228
2	1	2000	250	Runge	-316.989107581461	3	0.00405916413738181	-378.297490707961	3	0.000744741178692314	61.3083831265004	0	0.00331442295868949
2	1	2000	250	Runge	-299.966590747757	3	0.0048719781092837	-400.34933308468	3	0.000936953530371398	100.382742336923	0	0.00393502457891231
2	1	2000	250	Runge	-327.60119246102	3	0.00491394332049042	-371.147728904434	3	0.00146142341278349	43.5465364434143	0	0.00345251990770694
2	1	2000	250	Runge	-308.868137263025	3	0.00481550398875681	-360.412603315857	3	0.00165578912714041	51.544466052832	0	0.00315971486161639
2	1	2000	250	Runge	-283.530915163805	3	0.00629540326162855	-369.741215668387	3	0.000652687213136994	86.2103005045822	0	0.00564271604849156
[truncated: 2,001 more rows]
